# Supplementary material for: Tri­methyl­pyrazole: a simple heterocycle reflecting Kitaigorodskii’s packing principle
Source: Acta Crystallogr E Crystallogr Commun. 2022 Sep 2;78(Pt 10):966–70. doi: 10.1107/S205698902200860X (PMC9535818; doi:10.1107/S205698902200860X)
Supplement: Supplementary file 1 [file e-78-00966-sup1.cif]

##############################################################################
#                                                                            #
# This CIF contains the data in a paper accepted for publication in          #
# Acta Crystallographica Section E. It conforms to the requirements of       #
# Notes for Authors for Acta Crystallographica Section E, and has been       #
# peer reviewed under the auspices of the IUCr Commission on Journals.       #
#                                                                            #
# Full details of the Crystallographic Information File format               #
# are given in the paper "The Crystallographic Information File (CIF):       #
# a New Standard Archive File for Crystallography" by S. R. Hall, F. H.      #
# Allen and I. D. Brown [Acta Cryst. (1991), A47, 655-685].                  #
#                                                                            #
# The current version of the core CIF dictionary is obtainable from          #
# ftp://ftp.iucr.org/pub/cif_core.dic.                                       #
#                                                                            #
# Software is freely available for graphical display of the structure(s)     #
# in this CIF. For information consult the CIF software page                 #
# http://www.iucr.org/resources/cif/software.                                #
#                                                                            #
# This file may be used for bona fide research purposes within the           #
# scientific community so long as proper attribution is given to the journal # 
# article from which it was obtained.                                        #
#                                                                            #
##############################################################################
data_I
_audit_creation_method     'SHELXL-2019/2'
_chemical_name_systematic
;
1,3,5-Trimethyl-1<i>H</i>-pyrazole
;
_chemical_name_common     'Compound 1 (s20_07)'
_chemical_formula_moiety     'C6 H10 N2'
_chemical_formula_sum     'C6 H10 N2'
_chemical_formula_iupac     'C6 H10 N2'
_chemical_formula_weight     110.16
_chemical_melting_point     ?
_space_group_crystal_system     orthorhombic
_space_group_name_H-M_alt     'P n m a'
_space_group_name_Hall     '-P 2ac 2n'
loop_
    _space_group_symop_operation_xyz
    'x, y, z'
    '-x+1/2, -y, z+1/2'
    '-x, y+1/2, -z'
    'x+1/2, -y+1/2, -z+1/2'
    '-x, -y, -z'
    'x-1/2, y, -z-1/2'
    'x, -y-1/2, z'
    '-x-1/2, y-1/2, z-1/2'
_cell_length_a     11.205(19)
_cell_length_b     6.687(11)
_cell_length_c     8.373(15)
_cell_angle_alpha     90
_cell_angle_beta     90
_cell_angle_gamma     90
_cell_volume     627.3(19)
_cell_formula_units_Z     4
_cell_measurement_reflns_used     263
_cell_measurement_theta_min     3.04
_cell_measurement_theta_max     19.70
_cell_measurement_temperature     100(2)
_exptl_crystal_description     'block'
_exptl_crystal_colour     'colorless'
_exptl_crystal_size_max     0.210
_exptl_crystal_size_mid     0.100
_exptl_crystal_size_min     0.090
_exptl_crystal_density_diffrn     1.166
_exptl_crystal_density_meas     ?
_exptl_crystal_density_method     ?
_exptl_crystal_F_000     240
_exptl_absorpt_coefficient_mu     0.073
_exptl_absorpt_correction_type     multi-scan
_exptl_absorpt_process_details
;
(SADABS; Krause <i>et al.</i>,  2015)
;
_exptl_absorpt_correction_T_min     0.6572
_exptl_absorpt_correction_T_max     0.7452
_diffrn_ambient_temperature     100(2)
_diffrn_radiation_type     MoK\a
_diffrn_radiation_wavelength     0.71073
_diffrn_radiation_source     'microsource'
_diffrn_radiation_monochromator     'multilayer optics'
_diffrn_measurement_device_type     'Bruker APEX CCD'
_diffrn_measurement_method     '\w scans'
_diffrn_detector_area_resol_mean     ?
_diffrn_reflns_number     6665
_diffrn_reflns_av_R_equivalents     0.1377
_diffrn_reflns_av_unetI/netI     0.0707
_diffrn_reflns_theta_min     3.037
_diffrn_reflns_theta_max     25.845
_diffrn_reflns_theta_full     25.242
_diffrn_measured_fraction_theta_max     0.983
_diffrn_measured_fraction_theta_full     1.000
_diffrn_reflns_limit_h_min     -13
_diffrn_reflns_limit_h_max     13
_diffrn_reflns_limit_k_min     -8
_diffrn_reflns_limit_k_max     8
_diffrn_reflns_limit_l_min     -10
_diffrn_reflns_limit_l_max     10
_refine_special_details     ?
_reflns_number_total     648
_reflns_number_gt     366
_reflns_threshold_expression     'I > 2\s(I)'
_refine_ls_structure_factor_coef     Fsqd
_refine_ls_matrix_type     full
_refine_ls_R_factor_all     0.0907
_refine_ls_R_factor_gt     0.0467
_refine_ls_wR_factor_gt     0.1095
_refine_ls_wR_factor_ref     0.1192
_refine_ls_goodness_of_fit_ref     0.873
_refine_ls_restrained_S_all     0.873
_refine_ls_number_reflns     648
_refine_ls_number_parameters     50
_refine_ls_number_restraints     0
_refine_ls_hydrogen_treatment     constr
_refine_ls_weighting_scheme     calc
_refine_ls_weighting_details
                      'w=1/[\s^2^(Fo^2^)+(0.0645P)^2^] where P=(Fo^2^+2Fc^2^)/3'
_atom_sites_solution_hydrogens     mixed
_atom_sites_solution_primary     dual
_atom_sites_solution_secondary     ?
_refine_ls_shift/su_max     0.000
_refine_ls_shift/su_mean     0.000
_refine_diff_density_max     0.256
_refine_diff_density_min     -0.232
_refine_ls_extinction_method
;
SHELXL-2019/2 (Sheldrick 2015b)
;
_refine_ls_extinction_coef     0.011(4)
_refine_ls_extinction_expression
                                  'Fc^*^=kFc[1+0.001xFc^2^\l^3^/sin(2\q)]^-1/4^'
loop_
    _atom_type_symbol
    _atom_type_description
    _atom_type_scat_dispersion_real
    _atom_type_scat_dispersion_imag
    _atom_type_scat_source
    'C' 'C' 0.0033 0.0016
                         'International Tables Vol C Tables 4.2.6.8 and 6.1.1.4'
    'H' 'H' 0.0000 0.0000
                         'International Tables Vol C Tables 4.2.6.8 and 6.1.1.4'
    'N' 'N' 0.0061 0.0033
                         'International Tables Vol C Tables 4.2.6.8 and 6.1.1.4'
_computing_data_collection
;
SMART (Bruker, 2001)
;
_computing_cell_refinement
;
SAINT-Plus (Bruker, 2009)
;
_computing_data_reduction
;
SAINT-Plus (Bruker, 2009)
;
_computing_structure_solution
;
<i>SHELXT2014/5</i> (Sheldrick, 2015a)
;
_computing_structure_refinement
;
<i>SHELXL2019/2</i> (Sheldrick, 2015b)
;
_computing_molecular_graphics
;
PLATON (Spek, 2020) and Mercury (Macrae et al., 2020)
;
_computing_publication_material     ?
loop_
    _atom_site_type_symbol
    _atom_site_label
    _atom_site_fract_x
    _atom_site_fract_y
    _atom_site_fract_z
    _atom_site_U_iso_or_equiv
    _atom_site_adp_type
    _atom_site_calc_flag
    _atom_site_occupancy
    _atom_site_disorder_assembly
    _atom_site_disorder_group
    N N1 0.4912(2) 0.250000 0.6988(3) 0.0289(7) Uani d 1 . .
    N N2 0.5279(2) 0.250000 0.5442(3) 0.0249(6) Uani d 1 . .
    C C1 0.6481(3) 0.250000 0.5301(4) 0.0236(7) Uani d 1 . .
    C C2 0.6912(3) 0.250000 0.6820(3) 0.0260(8) Uani d 1 . .
    H H2 0.772711 0.250000 0.713077 0.031 Uiso calc 1 . .
    C C3 0.5924(3) 0.250000 0.7829(4) 0.0265(7) Uani d 1 . .
    C C4 0.4409(3) 0.250000 0.4164(3) 0.0327(9) Uani d 1 . .
    H H4A 0.360267 0.250000 0.461847 0.049 Uiso d 1 . .
    H H4B 0.451701 0.130335 0.350369 0.049 Uiso d 1 . .
    C C5 0.7079(3) 0.250000 0.3728(4) 0.0342(8) Uani d 1 . .
    H H5A 0.794608 0.250000 0.388049 0.051 Uiso d 1 . .
    H H5B 0.684366 0.369665 0.312985 0.051 Uiso d 1 . .
    C C6 0.5878(3) 0.250000 0.9617(4) 0.0380(9) Uani d 1 . .
    H H6A 0.504403 0.250000 0.996905 0.057 Uiso d 1 . .
    H H6B 0.628021 0.369665 1.002625 0.057 Uiso d 1 . .
loop_
    _atom_site_aniso_label
    _atom_site_aniso_U_11
    _atom_site_aniso_U_22
    _atom_site_aniso_U_33
    _atom_site_aniso_U_12
    _atom_site_aniso_U_13
    _atom_site_aniso_U_23
    N1 0.0378(16) 0.0195(13) 0.0295(16) 0.000 0.0012(14) 0.000
    N2 0.0297(15) 0.0182(13) 0.0268(15) 0.000 -0.0012(12) 0.000
    C1 0.0238(16) 0.0149(15) 0.032(2) 0.000 0.0009(14) 0.000
    C2 0.0263(17) 0.0177(15) 0.034(2) 0.000 -0.0025(16) 0.000
    C3 0.0356(17) 0.0166(14) 0.0274(18) 0.000 -0.0035(17) 0.000
    C4 0.038(2) 0.0228(15) 0.037(2) 0.000 -0.0104(16) 0.000
    C5 0.040(2) 0.0275(16) 0.035(2) 0.000 0.0047(16) 0.000
    C6 0.048(2) 0.0349(17) 0.031(2) 0.000 0.0033(17) 0.000
_geom_special_details
;
 All esds (except the esd in the dihedral angle between two l.s. planes)
 are estimated using the full covariance matrix.  The cell esds are taken
 into account individually in the estimation of esds in distances, angles
 and torsion angles; correlations between esds in cell parameters are only
 used when they are defined by crystal symmetry.  An approximate (isotropic)
 treatment of cell esds is used for estimating esds involving l.s. planes.
;
loop_
    _geom_bond_atom_site_label_1
    _geom_bond_atom_site_label_2
    _geom_bond_site_symmetry_2
    _geom_bond_distance
    _geom_bond_publ_flag
    N1 C3 . 1.336(4) ?
    N1 N2 . 1.358(4) ?
    N2 C1 . 1.351(4) ?
    N2 C4 . 1.448(4) ?
    C1 C2 . 1.360(5) ?
    C1 C5 . 1.478(4) ?
    C2 C3 . 1.392(4) ?
    C2 H2 . 0.9500 ?
    C3 C6 . 1.498(5) ?
    C4 H4A . 0.9800 ?
    C4 H4B . 0.9800 ?
    C4 H4B 7_565 0.9800 ?
    C5 H5A . 0.9800 ?
    C5 H5B . 0.9800 ?
    C5 H5B 7_565 0.9800 ?
    C6 H6A . 0.9800 ?
    C6 H6B . 0.9800 ?
    C6 H6B 7_565 0.9800 ?
loop_
    _geom_angle_atom_site_label_1
    _geom_angle_atom_site_label_2
    _geom_angle_atom_site_label_3
    _geom_angle_site_symmetry_1
    _geom_angle_site_symmetry_3
    _geom_angle
    _geom_angle_publ_flag
    C3 N1 N2 . . 104.2(3) ?
    C1 N2 N1 . . 112.7(2) ?
    C1 N2 C4 . . 127.3(3) ?
    N1 N2 C4 . . 120.0(3) ?
    N2 C1 C2 . . 105.8(3) ?
    N2 C1 C5 . . 122.0(3) ?
    C2 C1 C5 . . 132.2(3) ?
    C1 C2 C3 . . 106.6(3) ?
    C1 C2 H2 . . 126.7 ?
    C3 C2 H2 . . 126.7 ?
    N1 C3 C2 . . 110.8(3) ?
    N1 C3 C6 . . 119.9(3) ?
    C2 C3 C6 . . 129.4(3) ?
    N2 C4 H4A . . 109.5 ?
    N2 C4 H4B . . 109.5 ?
    H4A C4 H4B . . 109.5 ?
    N2 C4 H4B . 7_565 109.47(10) ?
    H4A C4 H4B . 7_565 109.5 ?
    H4B C4 H4B . 7_565 109.5 ?
    C1 C5 H5A . . 109.5 ?
    C1 C5 H5B . . 109.5 ?
    H5A C5 H5B . . 109.5 ?
    C1 C5 H5B . 7_565 109.47(11) ?
    H5A C5 H5B . 7_565 109.5 ?
    H5B C5 H5B . 7_565 109.5 ?
    C3 C6 H6A . . 109.5 ?
    C3 C6 H6B . . 109.5 ?
    H6A C6 H6B . . 109.5 ?
    C3 C6 H6B . 7_565 109.47(10) ?
    H6A C6 H6B . 7_565 109.5 ?
    H6B C6 H6B . 7_565 109.5 ?
_shelx_space_group_comment
;
The symmetry employed for this shelxl refinement is uniquely defined
by the following loop, which should always be used as a source of
symmetry information in preference to the above space-group names.
They are only intended as comments.
;
_shelx_estimated_absorpt_T_min     0.985
_shelx_estimated_absorpt_T_max     0.993
_shelx_hkl_file
;
   0   1   0   -1.51    0.14
   0   1   0   -1.39    0.09
   0   1   0   -1.50    0.11
   0   1   0   -1.51    0.14
   0   2   0  971.52   19.69
   0   2   0 1000.00   25.20
   0   2   0  988.60   19.06
   0   3   0   -0.21    0.33
   0   3   0   -0.13    0.38
   0   3   0   -0.13    0.23
   0   3   0   -0.03    0.24
   0   4   0  239.50    5.21
   0   4   0  248.51    6.74
   0   4   0  257.69    4.97
   0   5   0    0.93    0.38
   0   5   0    1.37    0.43
   0  -5   0    0.92    0.53
   0   5   0    0.86    0.71
   0  -6   0   83.41    3.01
   0  -6   0   83.55    2.32
   0   6   0   88.60    2.08
   0   6   0   84.31    2.17
   0   7   0    3.88    1.04
   0   7   0    2.90    0.69
   0  -7   0    3.56    1.42
   0  -8   0   33.27    2.57
   0   8   0   32.29    1.46
   0   0   1   -0.02    0.18
   0   0  -1   -0.02    0.10
   0   0   1    0.00    0.06
   0   0   1   -0.04    0.12
   0   0  -1    0.10    0.26
   0   0  -1   -0.04    0.09
   0  -1   1   86.33    1.81
   0  -1  -1   88.53    1.93
   0   1  -1   88.20    2.04
   0  -1  -1   86.81    2.43
   0   1   1   91.20    1.87
   0   1  -1   89.49    2.42
   0   1  -1   87.94    1.80
   0   1   1   91.89    1.77
   0   2   1   -0.07    0.20
   0   2   1    0.08    0.17
   0  -2  -1    0.13    0.30
   0  -2  -1   -0.02    0.16
   0   2  -1   -0.04    0.31
   0   2  -1    0.04    0.17
   0   2  -1   -0.16    0.32
   0   2  -1   -0.07    0.20
   0   3   1   56.42    1.35
   0   3   1   54.51    1.24
   0   3  -1   58.87    1.58
   0   3  -1   56.80    1.31
   0   3  -1   55.84    1.29
   0  -3  -1   55.06    1.36
   0   3  -1   55.95    1.74
   0  -3  -1   54.56    1.82
   0   4  -1   -0.12    0.29
   0   4  -1    0.26    0.42
   0  -4  -1   -0.02    0.35
   0   4   1   -0.03    0.30
   0   4  -1    0.11    0.34
   0   4  -1   -0.08    0.52
   0   4   1    0.04    0.29
   0  -4  -1    0.02    0.54
   0   5  -1   16.95    1.01
   0   5   1   16.14    0.74
   0   5  -1   16.28    0.72
   0   5  -1   17.23    0.76
   0  -5  -1   21.60    1.44
   0  -5  -1   15.35    0.85
   0   5   1   16.49    0.71
   0   6   1   -0.01    0.60
   0  -6  -1   -0.18    1.00
   0  -6   1    0.05    0.68
   0   6  -1    0.18    0.81
   0   6  -1   -0.03    0.51
   0  -6  -1   -0.01    0.94
   0   6  -1   -0.09    0.61
   0   6   1    0.30    0.53
   0   7  -1    7.04    0.83
   0   7   1    5.77    0.84
   0  -7   1    5.82    1.10
   0  -7  -1    4.62    1.34
   0   7   1    4.85    0.94
   0   8   1    0.13    0.87
   0   8  -1   -0.13    0.96
   0  -8   1   -0.21    1.89
   0  -8  -1    0.32    1.59
   0   0   2    9.63    0.41
   0   0   2   10.43    0.29
   0   0  -2   13.07    0.88
   0  -1  -2   -0.02    0.14
   0   1  -2   -0.21    0.39
   0   1   2   -0.02    0.17
   0   1  -2   -0.04    0.29
   0  -1   2    0.01    0.24
   0  -1  -2   -0.01    0.38
   0   1   2    0.16    0.22
   0   1   2    0.09    0.18
   0   2  -2    6.19    0.26
   0   2  -2    6.49    0.51
   0   2   2    6.42    0.38
   0  -2  -2    5.49    0.59
   0   2   2    6.33    0.38
   0   2  -2    7.03    0.64
   0  -2   2    6.24    0.47
   0   3   2   -0.08    0.28
   0  -3  -2    0.04    0.38
   0   3  -2   -0.16    0.58
   0  -3  -2   -0.06    0.28
   0   3  -2    0.04    0.22
   0  -3   2    0.00    0.43
   0   3   2   -0.03    0.27
   0   3  -2   -0.29    0.49
   0   4   2    1.59    0.38
   0  -4   2    1.93    0.67
   0   4  -2    1.70    0.60
   0   4   2    1.95    0.38
   0  -4  -2    2.27    0.66
   0  -4  -2    1.91    0.42
   0   4  -2    1.37    0.52
   0   4  -2    2.35    0.35
   0   5  -2   -0.31    0.66
   0   5   2   -0.11    0.35
   0  -5  -2   -0.19    0.73
   0   5  -2    0.05    0.68
   0  -5  -2    0.20    0.63
   0  -5   2   -0.01    0.82
   0   5  -2    0.17    0.41
   0   5   2   -0.04    0.42
   0   6  -2    0.65    0.50
   0   6  -2    0.43    0.87
   0  -6   2    0.48    0.79
   0   6   2    0.63    0.53
   0  -6   2    0.23    1.06
   0   6   2    0.68    0.56
   0  -6  -2    0.31    0.83
   0  -7   2   -0.09    0.92
   0   7   2   -0.23    0.72
   0   7  -2   -0.09    0.74
   0  -7  -2    0.51    1.24
   0   7  -2    0.19    1.02
   0   7   2    0.16    0.87
   0   0  -3    0.36    0.64
   0   0   3   -0.08    0.17
   0   0   3    0.14    0.30
   0   0  -3   -0.05    0.32
   0   1   3   16.79    0.64
   0   1  -3   21.68    0.79
   0   1   3   22.94    0.60
   0  -1  -3   21.48    1.15
   0  -1   3   19.63    0.70
   0   1  -3   21.50    1.07
   0   2  -3   -0.24    0.56
   0  -2   3   -0.11    0.36
   0  -2  -3   -0.13    0.51
   0   2   3   -0.21    0.29
   0   2  -3    0.00    0.44
   0   2   3    0.09    0.27
   0   3  -3    9.24    0.38
   0   3  -3   10.21    0.78
   0   3   3    8.90    0.54
   0   3   3    9.56    0.53
   0  -3   3    9.41    0.66
   0  -3  -3    8.91    0.89
   0   3  -3    9.68    0.87
   0   4  -3   -0.08    0.30
   0   4  -3    0.09    0.75
   0  -4   3    0.13    0.62
   0   4   3   -0.10    0.38
   0   4   3    0.05    0.33
   0  -4  -3    0.35    0.63
   0   4  -3   -0.08    0.61
   0  -5  -3    3.46    1.02
   0   5  -3    3.18    0.48
   0   5   3    2.42    0.53
   0   5   3    3.01    0.49
   0   5  -3    2.13    0.82
   0  -5   3    3.14    0.98
   0   5  -3    2.62    0.74
   0  -6   3    0.04    1.08
   0  -6  -3    0.22    1.15
   0   6  -3    0.18    0.70
   0   6   3   -0.19    0.51
   0   6   3   -0.07    0.62
   0  -6   3   -0.12    0.69
   0   6  -3   -0.32    0.90
   0   7   3    0.92    0.89
   0  -7  -3    1.35    1.63
   0   7   3    1.55    0.78
   0   7  -3    0.42    1.27
   0  -7   3    1.64    1.01
   0   0   4   13.82    0.63
   0   0   4   13.72    0.44
   0   0  -4   13.95    1.30
   0   1   4    0.21    0.34
   0  -1  -4    0.05    0.43
   0  -1  -4   -0.11    0.73
   0   1  -4    0.35    0.72
   0   1  -4   -0.33    0.46
   0  -1   4    0.05    0.37
   0   1   4   -0.12    0.26
   0   2  -4    7.72    0.74
   0   2  -4    7.14    0.99
   0   2   4    9.31    0.48
   0  -2   4    8.65    0.66
   0   2   4    9.03    0.56
   0  -2  -4    7.30    0.97
   0   3  -4    0.03    0.66
   0   3   4    0.21    0.35
   0  -3   4   -0.02    0.48
   0  -3   4   -0.32    0.91
   0   3  -4   -0.01    0.56
   0   3   4    0.00    0.42
   0  -3  -4    0.05    0.80
   0   4  -4    2.06    0.65
   0   4  -4    3.48    0.87
   0  -4   4    4.03    0.71
   0   4   4    3.66    0.54
   0   4   4    2.97    0.45
   0  -4  -4    3.39    0.99
   0  -5   4    0.12    0.87
   0   5   4    0.12    0.56
   0  -5  -4    0.47    1.06
   0   5   4   -0.12    0.50
   0   5  -4   -0.58    0.79
   0   5  -4   -0.14    0.78
   0   6  -4    1.63    1.05
   0   6   4    0.97    0.58
   0  -6  -4    0.97    1.18
   0   6   4    1.98    0.69
   0  -6   4    1.38    1.18
   0   7   4   -0.23    0.98
   0   7  -4   -0.51    1.35
   0   7   4    0.02    0.78
   0  -7  -4    0.18    1.76
   0  -7   4   -0.07    0.90
   0   0  -5   -0.22    0.83
   0   0   5   -0.02    0.43
   0   0  -5    0.07    0.57
   0  -1  -5   30.00    1.78
   0   1   5   35.12    0.90
   0  -1   5   31.90    1.10
   0   1  -5   27.55    1.63
   0   1   5   34.43    1.10
   0   2  -5   -0.63    0.80
   0   2   5    0.05    0.38
   0   2  -5   -0.21    0.70
   0   2   5   -0.19    0.44
   0  -2   5    0.09    0.55
   0  -2  -5    0.22    0.88
   0   2   5    0.01    0.25
   0   3   5   16.39    0.78
   0   3  -5    8.02    1.17
   0  -3   5   18.83    1.09
   0  -3  -5   12.74    1.45
   0   3   5   17.06    0.76
   0   4   5   -0.11    0.53
   0   4  -5   -0.56    0.84
   0   4   5    0.10    0.48
   0  -4   5    0.09    0.74
   0   4  -5    0.12    0.76
   0  -4  -5   -0.28    1.14
   0   5  -5    4.09    1.09
   0  -5   5    8.79    1.18
   0  -5  -5    6.22    1.46
   0   5  -5    4.65    1.37
   0   5   5    7.35    0.83
   0   5   5    7.12    0.79
   0  -6   5   -0.02    1.44
   0   6   5    0.07    0.80
   0   6   5   -0.14    0.68
   0  -6  -5   -0.05    1.61
   0   6  -5    0.30    1.23
   0   7  -5    3.14    1.56
   0  -7  -5    2.26    1.95
   0  -7   5    3.72    1.14
   0   7   5    2.87    0.97
   0   7   5    3.11    1.12
   0   0   6    2.00    0.61
   0   0  -6    2.07    0.98
   0   0  -6    0.44    0.71
   0   0  -6    0.15    1.00
   0   1   6    0.34    0.53
   0  -1  -6    0.09    1.04
   0   1  -6   -0.10    0.76
   0   1  -6   -0.04    1.01
   0   1   6    0.08    0.44
   0  -1  -6    0.33    0.73
   0  -1   6   -0.20    0.63
   0   2  -6   -0.54    1.06
   0   2   6    0.64    0.55
   0  -2  -6   -1.13    1.25
   0   2   6    0.39    0.46
   0  -2   6    0.64    0.70
   0   2  -6   -0.03    0.71
   0   3   6    0.06    0.54
   0   3  -6    0.16    0.85
   0   3  -6   -0.41    0.92
   0  -3   6   -0.03    0.70
   0   3   6    0.00    0.57
   0  -3  -6   -0.62    1.09
   0  -4   6    0.16    1.00
   0   4  -6   -0.09    1.06
   0  -4  -6    0.12    1.25
   0   4   6    0.06    0.60
   0   4  -6   -0.21    1.00
   0   4   6    0.28    0.59
   0  -5  -6    2.45    1.57
   0   5  -6   -0.48    1.27
   0   5   6    0.54    0.70
   0   5  -6   -0.15    1.05
   0  -5   6   -0.07    1.19
   0   5   6    0.09    0.70
   0  -6  -6    0.46    2.04
   0  -6   6    0.02    0.93
   0   6   6    0.06    0.86
   0   6   6   -0.08    0.86
   0  -6   6   -0.18    1.66
   0   6  -6    1.05    1.57
   0   0  -7   -0.28    0.89
   0   0   7    0.11    0.64
   0   0  -7   -0.66    1.35
   0   1   7   37.15    1.43
   0  -1   7   38.49    1.42
   0   2   7   -0.26    0.61
   0   2  -7    0.69    1.35
   0  -2  -7   -1.17    1.74
   0   2  -7   -0.28    1.01
   0   2   7   -0.03    0.62
   0  -2   7   -0.07    0.85
   0   3   7   31.73    1.13
   0  -3   7   32.86    1.57
   0   3   7   27.82    1.25
   0  -3  -7   17.69    2.26
   0   4  -7   -0.17    1.35
   0   4   7    0.12    0.65
   0  -4  -7   -0.63    1.94
   0  -4   7    0.07    1.13
   0   4  -7   -0.55    1.27
   0   4   7   -0.05    0.72
   0   5   7   15.96    1.13
   0   5  -7    5.51    1.55
   0  -5   7   18.23    1.67
   0   5   7   12.23    1.09
   0  -5  -7   14.14    2.64
   0   0   8    3.69    0.90
   0   0  -8    2.05    1.80
   0  -1  -8   -0.19    1.59
   0   1  -8    0.01    1.18
   0   1  -8   -0.90    1.62
   0  -1   8   -0.34    0.85
   0   1   8    0.01    0.81
   0  -2  -8    2.67    2.03
   0   2  -8    1.11    1.31
   0   2   8    2.85    0.77
   0  -2   8    3.75    1.04
   0   2  -8    0.64    1.65
   0   3   8    0.29    0.94
   0   3  -8   -0.37    1.51
   0   3  -8   -0.71    1.22
   0  -3  -8   -0.25    1.89
   0  -3   8   -0.55    1.23
   0   3   8   -0.21    0.72
   0   4  -8    0.83    1.59
   0  -4   8    3.61    1.49
   0  -4  -8    2.46    2.37
   0   4   8    4.22    1.04
   0   4   8    3.04    1.05
   0   5  -8   -0.25    1.68
   0   0   9   -0.08    1.11
   0   0  -9   -0.79    1.91
   0   1   9   -0.23    1.04
   0  -1  -9   -1.06    2.07
   0   1  -9    1.01    1.92
   0  -1   9   -0.15    1.17
   0  -2   9   -0.19    1.11
   0   2   9   -0.07    0.86
   0  -2  -9   -1.04    2.45
   0   2  -9   -0.58    1.85
   0  -3   9    0.53    1.41
   0   3  -9   -0.46    1.65
   0  -3  -9   -1.17    2.53
   0   3   9   -0.34    0.90
   0   0 -10   -1.38    2.04
   0   0  10   -0.27    1.33
   0   1  10   -0.96    1.39
   0  -1 -10   -1.01    2.56
   0  -1  10   -0.23    1.22
   0   1 -10   -0.82    2.36
   1   0   0   -0.11    0.08
  -1   0   0   -0.04    0.07
  -1   0   0   -0.15    0.20
   1   0   0   -0.07    0.11
   1   0   0   -0.08    0.05
  -1   0   0   -0.08    0.08
   1   1   0   -0.07    0.13
  -1   1   0    0.08    0.20
   1   1   0   -0.04    0.11
  -1  -1   0   -0.53    0.35
   1  -1   0   -0.07    0.12
   1  -1   0   -0.06    0.11
  -1   1   0   -0.05    0.06
  -1   1   0   -0.15    0.21
   1   1   0   -0.07    0.14
  -1   2   0    0.06    0.13
  -1   2   0   -0.06    0.26
   1   2   0   -0.08    0.15
   1   2   0    0.06    0.26
  -1   2   0   -0.03    0.22
   1  -2   0    0.05    0.20
   1   2   0    0.07    0.23
   1   2   0    0.01    0.16
  -1   3   0   -0.21    0.32
   1  -3   0    0.00    0.28
   1   3   0   -0.06    0.22
  -1   3   0   -0.03    0.24
  -1   3   0    0.02    0.24
   1   3   0   -0.10    0.34
   1   3   0   -0.06    0.25
   1   3   0   -0.03    0.30
  -1   4   0    0.03    0.52
  -1   4   0   -0.19    0.38
  -1   4   0   -0.07    0.30
   1   4   0   -0.08    0.31
   1  -4   0   -0.06    0.38
   1   4   0    0.15    0.31
   1   4   0    0.19    0.49
   1   4   0   -0.18    0.49
  -1  -5   0   -1.25    0.76
  -1   5   0   -0.06    0.38
   1   5   0   -0.08    0.38
   1   5   0   -0.14    0.61
   1  -5   0   -0.07    0.52
  -1   5   0    0.17    0.66
   1   5   0    0.05    0.36
  -1   5   0    0.02    0.39
  -1   6   0   -0.12    0.46
   1   6   0    0.00    0.48
  -1  -6   0   -0.08    0.74
   1  -6   0   -0.03    0.73
  -1  -6   0   -0.22    1.06
  -1   6   0    0.05    0.56
   1   6   0   -0.20    0.55
   1   7   0    0.11    0.63
  -1   7   0    0.00    0.62
   1  -7   0    0.11    1.38
   1  -7   0   -0.30    1.34
   1   7   0   -0.15    0.78
  -1  -7   0   -0.66    1.32
   1   8   0    0.15    0.89
  -1  -8   0    0.18    1.70
  -1   8   0   -0.11    0.92
   1  -8   0    0.00    1.70
  -1   0  -1   87.09    2.29
  -1   0   1   81.82    1.68
   1   0  -1   85.44    2.26
   1   0  -1   81.97    1.87
  -1   0  -1   84.13    1.85
  -1   0   1   83.08    1.76
   1   0   1   83.44    1.85
   1   0   1   78.41    1.65
  -1  -1  -1   15.34    0.49
   1  -1   1   15.04    0.41
   1   1  -1   16.02    0.51
  -1   1   1   14.86    0.46
  -1   1   1   16.20    0.40
   1   1  -1   14.98    0.58
   1  -1   1   15.25    0.45
  -1  -1  -1   15.19    0.61
   1   1   1   15.28    0.42
  -1   1  -1   16.56    0.63
   1  -1  -1   16.02    0.44
   1   1   1   14.83    0.39
  -1  -1   1   14.26    0.61
  -1   1  -1   15.22    0.47
   1  -1  -1   14.73    0.59
  -1  -1   1   13.84    0.49
   1   1   1   11.83    0.39
   1   2  -1   50.23    1.13
   1   2  -1   51.59    1.32
   1   2  -1   51.17    1.54
   1  -2   1   49.69    1.15
   1   2  -1   51.92    1.16
  -1   2   1   53.83    1.08
  -1   2   1   49.71    1.20
  -1  -2  -1   50.15    1.56
   1  -2   1   52.28    1.30
   1   2   1   51.64    1.12
   1   2   1   49.18    1.17
  -1   2  -1   49.77    1.16
   1  -2  -1   49.81    1.23
  -1   2  -1   55.64    1.63
   1  -2  -1   51.29    1.60
   1  -3   1    9.12    0.54
  -1   3   1    8.68    0.39
   1   3  -1   11.07    0.54
   1   3  -1   10.55    0.63
   1   3  -1    8.56    0.40
  -1   3   1    8.21    0.43
   1   3  -1   11.25    0.73
  -1  -3  -1    9.90    0.74
   1  -3  -1    9.88    0.50
  -1   3  -1   11.33    0.77
   1  -3  -1    9.56    0.78
  -1   3  -1   10.29    0.49
   1   3   1    8.33    0.52
   1   3   1    9.42    0.42
   1   3   1    8.33    0.45
   1  -4   1   15.95    0.73
   1   4  -1   17.91    0.68
  -1   4   1   17.62    0.61
  -1   4   1   16.32    0.69
  -1  -4  -1   17.49    0.99
   1   4  -1   17.41    0.90
   1   4  -1   16.16    0.89
   1   4  -1   15.84    0.60
   1  -4  -1   15.40    1.02
   1   4   1   17.56    0.68
   1   4   1   17.00    0.62
  -1   4  -1   17.43    0.65
   1   4   1   13.23    0.74
  -1   4  -1   16.90    0.68
  -1   4  -1   17.14    0.96
   1  -4  -1   15.67    0.72
   1  -5   1    3.71    0.59
  -1   5   1    3.07    0.43
   1   5  -1    3.43    0.67
   1   5  -1    3.45    0.44
  -1   5   1    3.08    0.51
  -1  -5  -1    3.97    0.85
   1   5  -1    4.08    0.76
   1   5  -1    2.32    0.51
  -1   5  -1    3.60    0.50
   1  -5  -1    3.80    0.63
   1   5   1    3.71    0.48
  -1   5  -1    3.96    0.55
   1  -5  -1    4.13    0.90
  -1   5  -1    2.82    0.70
   1   5   1    2.96    0.46
  -1  -6  -1    6.39    1.14
  -1  -6  -1    7.75    1.07
   1  -6   1    7.20    0.88
   1   6  -1    7.54    0.78
   1   6  -1    7.11    1.08
   1   6  -1    6.33    1.04
   1   6  -1    8.41    0.71
  -1   6   1    6.65    0.72
  -1   6   1    7.89    0.73
  -1   6  -1    7.32    0.67
   1  -6  -1    7.75    1.09
   1  -6  -1    6.81    1.19
   1   6   1    7.75    0.72
   1   6   1    8.78    0.82
  -1   6  -1    5.70    1.00
   1   7  -1    1.38    0.90
  -1  -7  -1    1.46    1.23
  -1   7   1    1.26    0.70
   1  -7   1    1.14    1.05
   1   7  -1    1.46    0.73
   1  -7  -1    1.45    1.11
  -1   7  -1    1.74    0.74
  -1  -7   1    0.82    1.00
   1   7   1    1.34    0.80
  -1   7  -1    0.61    1.14
   1   7   1    1.56    0.66
  -1   8   1    3.45    1.02
   1   8  -1    4.90    1.17
   1  -8   1    3.51    1.93
  -1  -8  -1    3.17    1.77
   1  -8  -1    2.89    1.45
   1   8   1    3.31    0.96
  -1   8  -1    2.44    0.98
  -1  -8   1    3.52    2.03
  -1   0  -2    0.25    0.41
  -1   0  -2    0.60    0.56
  -1   0   2    0.17    0.22
   1   0  -2    0.71    0.47
   1   0   2    0.36    0.15
   1   0  -2    0.09    0.21
  -1   0   2    0.12    0.22
   1   0   2    0.51    0.24
   1   1  -2    0.20    0.60
  -1  -1  -2    0.21    0.40
   1   1  -2    0.34    0.26
   1  -1   2    0.27    0.25
  -1   1   2    0.31    0.22
   1   1  -2    0.65    0.46
  -1   1   2    0.18    0.21
   1   1   2    0.41    0.19
   1  -1  -2    0.16    0.21
   1   1   2    0.33    0.14
  -1   1  -2    0.29    0.29
  -1  -1   2    0.33    0.39
  -1   1  -2    0.42    0.50
  -1  -1   2    0.38    0.26
   1   1   2    0.27    0.20
   1  -1  -2    0.25    0.32
   1   2  -2    0.13    0.41
  -1   2   2    0.12    0.25
  -1  -2  -2    0.12    0.43
  -1  -2  -2    0.18    0.23
   1  -2   2   -0.16    0.31
   1   2  -2    0.02    0.32
  -1   2   2   -0.01    0.25
  -1  -2   2    0.09    0.33
  -1   2  -2   -0.16    0.30
  -1   2  -2   -0.01    0.21
   1   2   2   -0.05    0.20
   1  -2  -2    0.11    0.25
  -1  -2   2    0.07    0.58
   1  -2  -2   -0.03    0.38
  -1   2  -2   -0.08    0.43
   1   2   2    0.09    0.22
   1   3  -2    0.52    0.39
  -1  -3  -2    0.71    0.53
  -1   3   2    0.52    0.30
   1   3  -2    0.63    0.24
   1   3  -2    0.41    0.58
  -1   3   2    0.30    0.24
   1  -3   2    0.73    0.44
   1   3   2    0.84    0.28
   1  -3  -2    0.34    0.35
  -1   3  -2    0.50    0.26
  -1   3  -2    0.64    0.54
  -1  -3   2    0.74    0.44
   1  -3  -2    0.66    0.46
   1   3   2    0.75    0.25
  -1  -4  -2    0.02    0.37
   1   4  -2    0.08    0.29
   1   4  -2   -0.08    0.55
  -1  -4  -2    0.25    0.54
  -1   4   2   -0.16    0.31
  -1   4   2   -0.08    0.41
   1  -4   2    0.04    0.60
   1   4  -2    0.04    0.49
   1  -4   2    0.02    0.41
   1   4   2    0.03    0.33
  -1   4  -2   -0.22    0.37
   1  -4  -2   -0.02    0.46
   1  -4  -2    0.31    0.48
  -1   4  -2   -0.11    0.48
  -1  -4   2    0.01    0.60
   1   4   2   -0.12    0.32
   1  -5   2    0.13    0.51
  -1   5   2    0.30    0.38
  -1   5   2    0.07    0.43
   1   5  -2    0.02    0.61
  -1  -5  -2    0.30    0.74
   1  -5   2    0.31    0.82
   1   5  -2    0.13    0.38
   1   5  -2    0.29    0.72
  -1  -5  -2    0.69    0.71
   1  -5  -2    0.36    0.63
   1  -5  -2    0.14    0.75
   1   5   2   -0.22    0.43
   1   5   2    0.15    0.41
  -1   5  -2    0.20    0.42
  -1   5  -2    0.11    0.63
  -1  -5   2    0.18    0.82
   1   6  -2   -0.37    0.79
  -1   6   2    0.10    0.60
   1   6  -2    0.03    0.52
   1   6  -2   -0.12    0.81
  -1  -6  -2    0.51    1.02
   1  -6   2   -0.45    1.27
   1  -6   2    0.25    0.68
  -1   6   2   -0.08    0.51
  -1   6  -2    0.04    0.54
   1  -6  -2   -0.23    0.94
   1   6   2   -0.26    0.54
   1   6   2   -0.31    0.48
  -1  -6   2    0.21    1.09
  -1   6  -2    0.05    0.87
   1  -7   2   -0.04    0.96
  -1  -7  -2    0.24    1.35
   1   7  -2   -0.18    0.87
  -1   7   2   -0.08    0.70
   1   7  -2   -0.14    1.15
  -1   7  -2    0.04    0.81
   1   7   2   -0.18    0.78
  -1  -7   2   -0.09    1.04
   1   7   2   -0.10    0.70
  -1  -7   2   -0.43    1.68
   1  -7  -2    0.37    1.06
  -1   7  -2   -0.26    1.01
   1   0   3    8.88    0.39
   1   0   3   10.70    0.56
  -1   0  -3    8.81    0.69
  -1   0   3    8.97    0.37
   1   0  -3    9.91    0.92
  -1   0   3    9.51    0.55
  -1   0  -3    8.66    1.00
   1   1  -3   12.52    0.99
  -1  -1  -3   14.91    1.11
  -1   1   3   11.78    0.45
   1  -1   3   13.06    0.59
  -1   1   3   10.62    0.50
  -1   1  -3    9.54    0.55
   1  -1  -3   12.80    0.98
   1   1   3   13.65    0.46
  -1   1  -3   13.06    0.86
   1   1   3   12.58    0.40
  -1  -1   3   13.24    0.61
   1   1   3   13.20    0.55
   1   2  -3    0.48    0.56
   1  -2   3    1.16    0.45
  -1  -2  -3    1.07    0.60
  -1   2   3    0.86    0.32
  -1   2   3    0.59    0.35
   1   2  -3    1.08    0.36
  -1   2  -3    0.08    0.44
  -1  -2   3    1.43    0.68
   1  -2  -3    0.87    0.52
  -1  -2   3    1.15    0.39
  -1   2  -3    0.93    0.61
   1   2   3    0.90    0.27
   1   2   3    1.43    0.33
   1  -2  -3    0.46    0.27
  -1   2  -3    0.93    0.22
   1  -3   3    1.79    0.52
  -1   3   3    1.66    0.39
   1   3  -3    1.97    0.63
  -1  -3  -3    1.23    0.64
  -1   3   3    1.93    0.37
   1   3  -3    1.03    0.44
  -1   3  -3    0.66    0.48
   1   3   3    1.91    0.36
  -1   3  -3    1.86    0.30
   1  -3  -3    1.08    0.36
   1   3   3    1.98    0.38
  -1  -3   3    2.74    0.93
  -1  -3   3    1.92    0.54
  -1   3  -3    0.97    0.56
   1  -3  -3    2.02    0.58
  -1   4   3    0.13    0.41
  -1  -4  -3   -0.18    0.69
   1   4  -3    1.06    0.75
   1  -4   3    0.16    0.59
  -1   4   3   -0.27    0.36
   1   4  -3    0.10    0.58
   1   4   3    0.08    0.36
   1  -4  -3    0.21    0.60
   1  -4  -3   -0.01    0.60
  -1   4  -3    0.03    0.32
   1   4   3   -0.12    0.39
  -1  -4   3    0.52    1.21
  -1   4  -3    0.04    0.68
  -1  -4   3   -0.10    0.64
   1  -5   3    0.22    0.58
   1  -5   3    0.26    0.78
  -1   5   3    0.70    0.53
   1   5  -3    0.07    0.65
  -1  -5  -3    0.67    0.79
  -1   5   3    0.27    0.43
   1   5  -3    0.60    0.72
   1   5   3    0.39    0.46
  -1  -5   3    0.62    0.91
   1   5   3    0.54    0.45
  -1   5  -3    0.47    0.68
   1  -5  -3    0.68    1.13
  -1   5  -3    0.34    0.42
  -1   6   3    0.01    0.51
   1   6  -3   -0.18    0.99
  -1  -6  -3   -0.25    1.02
   1  -6   3   -0.06    0.62
   1  -6   3   -0.43    1.27
  -1   6   3    0.28    0.58
   1   6  -3   -0.12    0.90
  -1  -6   3    0.37    1.13
   1   6   3   -0.09    0.52
  -1   6  -3   -0.09    0.99
  -1   6  -3    0.01    0.72
   1   6   3    0.05    0.48
   1  -6  -3    0.30    0.95
  -1  -7  -3    0.51    1.59
  -1   7   3   -0.16    0.75
   1  -7   3    0.34    0.98
   1   7  -3    0.56    1.32
  -1   7  -3   -0.14    1.16
   1   7   3    0.29    0.86
   1  -7  -3    0.31    1.44
   1   7   3    0.31    0.67
  -1  -7   3    0.59    1.77
  -1   0   4    0.97    0.38
   1   0  -4    0.32    0.67
   1   0   4    0.85    0.38
  -1   0   4    1.62    0.33
  -1   0  -4    1.26    0.84
   1   0  -4    0.21    0.42
  -1   0  -4    0.91    0.65
  -1   1   4    2.78    0.40
   1   1  -4    1.50    0.71
   1   1  -4    0.84    0.44
   1  -1   4    2.35    0.44
  -1  -1  -4    2.28    0.98
  -1   1   4    2.31    0.45
  -1   1  -4    0.24    0.52
   1   1   4    2.92    0.34
   1   1   4    3.06    0.47
   1   1   4    2.72    0.27
  -1   1  -4    1.83    0.52
  -1   1  -4    1.89    0.75
  -1  -1   4    2.09    0.46
   1  -1  -4    0.15    0.38
   1  -1  -4    2.83    0.80
   1   2  -4   -0.02    0.39
   1  -2   4    0.04    0.47
  -1   2   4    0.31    0.38
  -1   2   4    0.18    0.37
  -1  -2  -4    0.14    0.79
   1   2  -4   -0.27    0.64
  -1  -2   4   -0.12    0.43
  -1   2  -4   -0.28    0.50
  -1   2  -4    0.21    0.59
   1  -2  -4   -0.07    0.35
   1  -2  -4   -0.15    0.58
   1   2   4    0.05    0.30
   1   2   4    0.09    0.38
   1   3  -4    1.96    0.66
   1  -3   4    1.84    0.59
  -1  -3  -4    1.56    0.81
   1   3  -4    1.21    0.65
  -1   3   4    2.38    0.46
  -1   3   4    2.34    0.44
  -1  -3   4    2.70    0.63
  -1   3  -4    2.75    0.29
   1  -3  -4    2.67    0.76
   1   3   4    2.57    0.43
   1   3   4    2.26    0.41
  -1  -3   4    2.67    1.11
  -1   3  -4    2.17    0.79
  -1   3  -4    0.19    0.62
   1  -4   4    0.09    0.70
   1   4  -4    0.39    0.65
  -1  -4  -4    0.49    0.97
  -1   4   4    0.07    0.39
   1   4  -4   -0.28    0.70
  -1   4   4    0.07    0.41
   1   4   4   -0.39    0.44
  -1   4  -4   -0.30    0.77
  -1   4  -4   -0.01    0.40
   1   4   4   -0.13    0.38
   1  -4  -4    0.25    0.80
  -1  -4   4   -0.01    0.58
  -1  -5  -4    0.87    1.09
   1  -5   4    1.31    0.92
  -1   5   4    0.40    0.52
   1   5  -4    0.97    0.83
   1   5  -4    0.42    0.93
   1  -5   4    0.62    0.61
  -1   5   4    0.92    0.53
  -1   5  -4    0.84    1.01
   1   5   4    0.85    0.49
   1  -5  -4    0.93    1.04
   1   5   4    0.74    0.49
  -1  -5   4    1.15    0.90
   1  -6   4    0.05    0.77
  -1   6   4   -0.06    0.65
   1   6  -4   -0.26    1.18
  -1  -6  -4    0.68    1.45
  -1   6   4    0.29    0.70
   1   6  -4   -0.12    0.99
   1  -6   4    0.28    1.52
   1   6   4   -0.41    0.64
   1  -6  -4    0.26    1.24
  -1  -6   4    0.13    1.11
   1   6   4   -0.08    0.56
  -1   6  -4   -0.09    1.02
   1  -7   4    0.33    0.99
  -1   7   4   -0.12    0.73
   1   7  -4   -0.29    1.42
  -1  -7  -4   -0.04    1.84
   1  -7  -4    0.54    1.65
   1   7   4    0.04    0.82
  -1  -7   4    0.32    1.88
   1   7   4   -0.06    0.85
  -1   7  -4    0.46    1.45
  -1   0   5    0.28    0.48
   1   0   5    0.12    0.43
   1   0  -5   -0.39    0.82
  -1   0  -5   -0.16    0.84
  -1   0  -5   -0.20    0.81
   1   0  -5   -0.09    0.50
  -1   0   5    0.06    0.30
   1   1  -5    0.01    0.79
  -1  -1  -5   -0.44    0.91
  -1   1   5    0.11    0.37
   1  -1   5    0.24    0.50
  -1   1   5    0.30    0.42
   1   1  -5   -0.05    0.50
  -1   1  -5    0.59    0.83
  -1  -1   5   -0.03    0.46
  -1   1  -5    0.00    0.64
   1  -1  -5   -0.26    0.48
   1  -1  -5    0.55    0.93
   1   1   5    0.43    0.30
   1   1   5    0.51    0.45
  -1   1  -5    0.16    0.62
   1   2  -5    0.46    0.61
  -1   2   5    0.04    0.44
  -1  -2  -5    0.20    0.93
   1  -2   5    0.27    0.58
   1   2  -5   -0.47    0.76
  -1   2   5    0.11    0.40
  -1  -2   5    0.03    0.50
  -1   2  -5    0.12    0.78
   1  -2  -5   -0.10    0.49
   1  -2  -5    0.34    0.80
   1   2   5   -0.02    0.38
   1   2   5   -0.01    0.35
  -1   2  -5    0.12    0.72
   1   2   5    0.09    0.31
   1   3  -5   -0.18    0.64
  -1   3   5    0.05    0.45
  -1   3   5    0.17    0.42
   1  -3   5   -0.08    0.67
  -1  -3  -5    0.06    1.03
   1   3  -5   -0.34    0.87
   1   3   5    0.56    0.47
   1   3   5    0.24    0.42
  -1  -3   5    0.21    0.67
  -1   3  -5    0.08    0.90
  -1   3  -5   -0.14    0.80
   1  -3  -5    0.20    0.82
  -1  -4  -5   -0.08    1.05
  -1   4   5    0.00    0.50
   1   4  -5    0.08    0.77
  -1   4   5    0.43    0.52
   1  -4   5    0.00    0.85
   1   4  -5    0.06    0.93
  -1   4  -5   -0.37    0.87
   1  -4  -5   -0.35    1.00
   1   4   5   -0.10    0.49
   1   4   5   -0.01    0.44
  -1  -4   5   -0.03    0.82
  -1   5   5   -0.05    0.50
  -1  -5  -5   -0.09    1.23
   1  -5   5    0.16    1.08
   1  -5   5    0.22    0.63
  -1   5   5    0.16    0.56
   1   5  -5   -0.36    1.20
   1   5  -5    0.55    0.85
  -1   5  -5    0.10    1.15
  -1  -5   5    0.41    1.00
   1   5   5    0.38    0.61
   1   5   5    0.23    0.62
   1  -5  -5    0.22    1.10
   1   6  -5   -0.32    1.21
   1   6  -5   -0.84    1.10
  -1   6   5    0.27    0.82
  -1  -6  -5   -0.30    1.81
  -1   6   5   -0.15    0.69
   1  -6   5   -0.27    0.72
   1   6   5   -0.10    0.75
  -1   6  -5    0.01    1.10
  -1  -6   5   -0.21    1.30
   1   6   5   -0.07    0.74
   1  -6  -5    0.33    1.36
  -1   7   5   -0.06    0.98
   1   7  -5   -0.14    1.55
   1  -7   5   -0.05    1.08
  -1  -7  -5    0.59    2.02
   1   7   5   -0.04    0.97
   1  -7  -5    0.43    1.69
   1   7   5    0.05    0.96
  -1   7  -5   -0.70    1.50
  -1   0  -6    2.66    1.18
   1   0   6    4.15    0.49
  -1   0   6    5.07    0.70
  -1   0  -6    2.56    1.13
  -1   0   6    5.46    0.48
   1   0  -6    3.56    1.35
   1   0  -6    1.48    0.74
   1   0   6    3.13    0.59
   1  -1   6    5.84    0.72
  -1  -1  -6    5.74    1.14
   1   1  -6    1.14    1.10
  -1  -1  -6    3.96    1.44
  -1   1   6    7.25    0.57
   1   1  -6    3.00    0.75
  -1   1   6    4.35    0.61
   1   1   6    6.15    0.73
  -1  -1   6    4.72    0.69
   1   1   6    6.39    0.49
  -1   1  -6    3.22    1.15
   1  -1  -6    4.06    1.36
   1  -1  -6    0.68    0.69
  -1  -2  -6    2.92    1.41
   1   2  -6    1.01    1.15
   1   2  -6    1.33    0.73
  -1   2   6    4.64    0.55
   1  -2   6    3.84    0.79
  -1   2   6    3.80    0.68
   1   2   6    2.73    0.53
  -1   2  -6    0.58    0.86
  -1   2  -6    1.32    1.18
   1   2   6    3.89    0.59
   1  -2  -6    3.01    1.29
  -1  -2   6    4.29    0.76
  -1   3   6    3.13    0.64
   1   3  -6    2.43    0.96
  -1  -3  -6    2.89    1.51
   1  -3   6    3.26    0.79
   1   3  -6    1.27    0.99
  -1   3   6    3.11    0.58
   1   3   6    3.58    0.60
  -1  -3   6    4.42    0.83
  -1   3  -6    1.25    1.14
   1   3   6    3.89    0.63
   1  -3  -6    1.54    1.31
  -1   4   6    1.58    0.60
   1  -4   6    2.03    0.99
  -1  -4  -6    1.83    1.44
   1   4  -6    1.53    1.13
   1   4  -6    0.62    1.07
   1  -4   6    2.67    0.71
  -1   4   6    2.02    0.62
  -1  -4   6    2.12    0.99
   1   4   6    2.49    0.66
  -1   4  -6    1.58    1.14
   1   4   6    2.02    0.66
   1  -4  -6    1.32    1.44
  -1   5   6    1.30    0.66
   1   5  -6    0.63    1.22
   1   5  -6    0.93    1.02
  -1  -5  -6    2.37    1.91
  -1   5   6    2.30    0.81
   1  -5   6    2.30    0.81
   1  -5   6    1.91    1.33
  -1   5  -6    1.02    1.26
   1  -5  -6    0.89    1.61
  -1  -5   6    2.16    1.21
   1   5   6    1.46    0.66
   1   5   6    1.74    0.78
   1   6  -6   -0.18    1.58
  -1  -6  -6    0.19    1.94
   1  -6   6    1.75    0.98
  -1   6   6    1.39    0.95
  -1   6   6    0.94    0.91
   1   6  -6   -0.73    1.26
  -1  -6   6    1.24    1.56
   1  -6  -6    0.85    2.03
  -1   6  -6    0.42    1.62
   1   6   6    1.61    0.95
   1   6   6    0.76    0.81
   1   0   7    1.46    0.52
   1   0   7    1.10    0.66
  -1   0  -7   -0.08    1.29
   1   0  -7   -0.11    1.41
  -1   0   7    1.16    0.71
   1   0  -7    0.37    0.93
   1  -1   7    3.19    0.63
   1  -1   7    1.88    0.75
  -1   1   7    3.50    0.76
  -1  -1  -7    1.51    1.69
   1   1  -7    1.08    0.98
   1   1  -7   -0.25    1.12
  -1  -1  -7    2.55    1.49
  -1   1   7    2.35    0.67
   1  -1  -7    0.54    1.39
   1   1   7    2.51    0.66
   1   1   7    1.87    0.71
  -1   1  -7    1.26    1.28
  -1  -1   7    2.58    0.86
   1  -1  -7    0.34    1.45
  -1  -2  -7    0.08    1.68
   1   2  -7    0.38    0.88
  -1   2   7    0.61    0.74
   1  -2   7    0.87    0.78
   1   2  -7   -0.20    1.12
  -1   2   7    1.28    0.67
   1   2   7    1.12    0.67
  -1   2  -7    0.08    1.16
  -1  -2   7    0.80    0.86
   1  -2  -7   -0.40    1.32
  -1  -3  -7    1.56    1.68
  -1   3   7    2.15    0.75
   1  -3   7    1.92    1.03
  -1   3   7    1.46    0.75
   1   3  -7   -0.07    1.15
   1   3  -7    1.70    1.02
   1  -3   7    2.56    0.81
   1   3   7    2.16    0.66
  -1  -3   7    3.15    0.94
  -1   3  -7    0.38    1.16
   1   3   7    2.77    0.77
   1  -3  -7    1.47    1.55
   1  -4   7    0.12    0.69
  -1   4   7    0.56    0.70
   1   4  -7   -0.08    1.02
  -1  -4  -7   -0.40    1.53
  -1   4   7    0.39    0.80
   1  -4   7    0.28    1.14
   1   4  -7    0.21    1.32
  -1  -4   7    0.61    1.22
   1   4   7    0.46    0.69
   1   4   7    0.58    0.79
  -1   4  -7    0.43    1.18
   1  -4  -7    0.84    1.65
  -1  -5  -7    1.16    2.04
   1  -5   7    1.93    0.88
   1   5  -7    0.20    1.47
   1   5  -7   -0.11    1.43
   1  -5   7    1.67    1.50
  -1   5   7    2.66    0.99
  -1   5   7    1.00    0.88
  -1  -5   7    1.15    1.51
   1   5   7    0.84    0.85
  -1   5  -7    0.29    1.23
   1   5   7    1.35    0.98
   1  -5  -7    1.13    2.10
   1   0   8    0.59    0.85
  -1   0  -8    0.42    1.68
   1   0  -8   -0.31    1.25
   1   0  -8    0.43    1.58
  -1   0   8    0.56    0.83
   1   0   8    0.78    0.71
  -1   1   8    1.85    0.80
   1   1  -8    1.20    1.31
   1   1  -8    0.28    1.63
   1  -1   8    3.18    0.71
  -1  -1  -8    0.88    1.64
   1  -1   8    2.31    0.89
  -1   1  -8    0.39    1.46
   1   1   8    1.56    0.87
  -1  -1   8    1.94    1.00
   1  -1  -8    0.63    1.85
  -1  -2  -8    0.64    2.47
   1   2  -8    0.76    1.45
   1   2  -8   -0.20    1.08
  -1   2   8    0.21    0.89
   1  -2   8    0.53    0.72
  -1  -2  -8   -0.62    2.04
   1  -2   8    0.58    1.07
  -1   2  -8    0.27    1.46
   1  -2  -8    0.35    1.83
   1   2   8    0.07    0.69
  -1  -2   8    0.22    0.97
  -1   3   8    1.81    0.90
   1   3  -8    0.94    1.19
   1  -3   8    3.14    0.86
  -1   3   8    3.76    0.96
   1  -3   8    2.18    1.26
   1   3  -8   -0.32    1.50
  -1  -3  -8    0.81    2.25
   1   3   8    2.32    0.84
  -1   3  -8    0.80    1.60
   1  -3  -8    1.81    2.15
  -1  -3   8    1.48    1.08
   1   4  -8    0.66    1.47
   1  -4   8    0.28    0.90
  -1  -4  -8   -0.98    2.51
   1  -4   8    0.32    1.47
   1   4  -8    0.07    1.32
  -1   4   8    0.62    0.96
  -1   4   8    0.31    0.91
  -1   4  -8    0.48    1.59
  -1  -4   8    0.36    1.47
   1   4   8    0.26    0.95
   1  -4  -8    0.04    1.99
   1   5  -8   -0.63    1.75
  -1   5  -8   -0.03    1.70
   1   0  -9   -1.24    1.87
   1   0   9    0.51    0.98
  -1   0   9    0.62    1.02
  -1   0  -9   -0.85    1.73
   1   1  -9    0.97    1.75
   1  -1   9    0.34    0.86
  -1  -1  -9   -0.82    2.27
   1  -1   9    0.17    1.20
   1   1  -9   -1.19    1.95
  -1   1   9    0.30    0.95
  -1  -1   9    0.16    1.11
   1  -1  -9   -1.58    2.08
   1   1   9   -0.25    1.01
  -1   1  -9   -0.59    1.82
   1   2  -9   -0.28    1.54
  -1  -2  -9    0.23    2.45
   1  -2   9    0.08    1.32
  -1   2   9    0.69    1.12
   1   2  -9   -1.00    1.77
   1  -2   9    0.60    0.86
  -1   2  -9   -0.47    1.71
   1  -2  -9   -0.55    2.27
  -1  -2   9    0.92    1.32
   1   2   9    0.16    0.94
  -1   3   9    0.60    1.01
   1  -3   9    0.21    1.45
   1   3  -9   -0.04    1.79
   1   3  -9   -0.51    1.66
   1  -3   9   -0.27    0.93
  -1  -3  -9    0.07    2.38
   1  -3  -9   -0.34    2.23
  -1   3  -9   -0.03    1.75
   1   3   9   -0.04    1.05
  -1  -3   9    0.53    1.50
   1   0  10    0.71    1.17
   1   0 -10   -0.83    2.37
  -1   0 -10   -0.84    2.26
  -1   0  10    0.35    1.17
   1   1 -10   -0.92    2.40
  -1   1  10    0.05    1.15
   1  -1  10   -0.24    1.43
  -1  -1 -10    0.09    2.72
   1   1  10    0.38    1.40
  -1  -1  10   -0.01    1.28
   1  -1 -10   -0.49    2.47
  -1   1 -10   -0.54    1.94
  -2   0   0   52.54    1.23
  -2   0   0   39.63    1.14
   2   0   0   40.96    0.88
   2   1   0  199.67    4.26
   2   1   0  189.48    3.76
  -2  -1   0  191.39    4.89
   2  -1   0  191.28    4.28
  -2   1   0  193.63    4.03
  -2   1   0  192.52    5.01
  -2  -1   0  188.00    4.21
   2  -2   0   36.06    1.01
  -2  -2   0   39.02    1.16
  -2  -2   0   38.57    1.33
  -2   2   0   39.26    1.01
   2   2   0   36.82    1.00
   2   2   0   38.95    0.91
  -2   2   0   37.80    1.25
  -2   2   0   36.10    0.78
   2  -3   0   55.02    1.47
  -2   3   0   56.88    1.21
  -2   3   0   57.80    1.84
   2   3   0   63.14    1.36
   2   3   0   55.88    1.50
   2   3   0   56.51    1.37
  -2   3   0   55.16    1.41
  -2   4   0   12.37    0.96
   2   4   0   15.17    0.77
   2   4   0   12.09    0.59
  -2   4   0   13.17    0.52
  -2  -4   0   14.60    1.04
  -2   4   0   12.97    0.68
   2   4   0   12.93    0.61
   2  -4   0   13.75    0.75
   2  -5   0   19.09    0.96
   2   5   0   18.98    1.04
  -2   5   0   18.42    0.85
  -2   5   0   21.23    1.30
  -2   5   0   19.24    0.74
   2   5   0   20.76    0.82
   2   5   0   21.58    0.87
  -2  -5   0   20.36    1.29
  -2   6   0    3.96    0.66
   2   6   0    4.71    0.68
   2   6   0    4.55    0.90
   2  -6   0    4.96    0.90
  -2  -6   0    4.53    1.15
   2   6   0    4.68    0.67
   2   7   0    9.76    1.04
   2  -7   0   10.74    1.56
  -2  -7   0    8.74    1.64
   2  -7   0    9.20    1.57
  -2   7   0    9.19    0.93
   2   8   0    1.96    1.35
   2  -8   0    1.81    1.90
  -2  -8   0    2.64    3.06
  -2   8   0    1.83    0.96
   2   0   1   50.01    1.18
  -2   0   1   47.77    1.07
   2   0  -1   50.85    1.19
   2   0   1   47.32    1.00
   2   0  -1   49.15    1.37
  -2   0  -1   47.81    1.45
  -2   0   1   46.00    1.27
  -2   0  -1   47.05    1.36
  -2   1   1   26.46    0.63
   2  -1   1   26.02    0.76
   2  -1   1   27.99    0.60
   2   1  -1   26.61    0.68
  -2  -1  -1   26.80    1.04
   2   1  -1   27.18    0.76
  -2   1   1   27.24    0.78
  -2  -1  -1   25.92    0.96
   2   1  -1   26.17    0.86
   2   1   1   27.62    0.64
   2  -1  -1   25.74    0.90
  -2   1  -1   27.52    0.85
  -2  -1   1   26.48    0.99
  -2   1  -1   27.72    0.93
   2   1   1   26.98    0.71
   2  -1  -1   26.59    0.75
  -2  -2  -1   31.67    1.08
   2  -2   1   30.03    0.88
   2  -2   1   30.90    0.73
   2   2  -1   25.68    0.97
  -2   2   1   31.52    0.70
  -2  -2  -1   30.48    1.20
   2   2  -1   30.46    0.79
  -2   2   1   30.74    0.87
   2   2  -1   30.43    0.92
   2   2   1   31.53    0.76
  -2   2  -1   33.99    1.14
  -2  -2   1   31.63    1.19
  -2   2  -1   33.90    0.88
   2  -2  -1   31.06    1.13
   2  -2  -1   31.25    0.89
  -2   3   1   11.26    0.61
   2   3  -1   13.16    0.69
  -2   3   1   10.57    0.38
   2  -3   1   12.71    0.59
   2  -3   1    9.76    0.55
  -2  -3  -1   10.28    0.70
   2   3  -1   10.51    0.68
   2   3  -1   10.86    0.49
   2   3   1   10.64    0.47
  -2   3  -1   11.02    0.70
   2   3   1    9.76    0.43
   2  -3  -1   11.95    0.92
  -2   3  -1   12.28    0.59
  -2  -3   1   11.90    1.10
   2  -3  -1   10.80    0.58
  -2   4   1   11.40    0.50
   2   4  -1   12.94    0.77
   2   4  -1    9.78    0.78
   2  -4   1   12.25    0.77
  -2   4   1   11.17    0.65
  -2  -4  -1   11.86    0.94
   2  -4   1   10.74    0.66
   2   4  -1   11.36    0.63
  -2   4  -1   12.50    0.94
   2   4   1   12.11    0.60
   2  -4  -1   12.55    0.72
   2   4   1    9.74    0.65
   2   4   1   11.07    0.62
  -2   4  -1   10.69    0.57
   2  -4  -1   11.58    1.03
  -2   5   1    3.96    0.59
  -2  -5  -1    4.14    0.87
   2  -5   1    4.10    0.66
   2   5  -1    4.37    0.55
   2   5  -1    3.68    0.78
   2  -5   1    3.86    0.91
   2   5  -1    4.22    0.55
  -2   5   1    3.46    0.46
   2   5  -1    3.68    0.75
  -2   5  -1    3.48    0.76
  -2   5  -1    4.99    0.60
   2   5   1    3.94    0.54
   2   5   1    3.90    0.53
   2  -5  -1    3.29    0.91
   2  -5  -1    3.44    0.68
   2   5   1    2.71    0.68
  -2   6   1    4.70    0.74
  -2   6   1    3.30    0.83
   2   6  -1    5.57    0.74
   2   6  -1    4.01    0.96
   2   6  -1    4.85    1.00
  -2  -6  -1    4.32    1.08
   2  -6   1    5.96    0.89
  -2   6  -1    4.12    0.65
  -2   6  -1    3.74    0.97
   2   6   1    5.15    0.71
   2   6   1    4.78    0.69
   2   6   1    3.78    1.12
   2  -6  -1    3.77    1.04
   2  -6  -1    4.36    1.03
   2  -7   1    1.13    1.06
  -2   7   1    1.47    0.77
   2   7  -1    1.44    0.93
   2   7  -1    0.37    1.23
  -2  -7  -1    1.02    1.44
  -2   7  -1    1.42    0.76
  -2  -7   1    1.91    1.68
   2   7   1    1.10    0.87
  -2  -7   1    1.43    2.39
  -2   7  -1    0.68    1.14
   2   7   1    0.72    0.77
   2  -7  -1    0.94    1.26
  -2  -8   1    2.51    3.47
  -2   0   2    8.97    0.52
   2   0  -2   10.77    0.73
  -2   0   2   10.05    0.45
   2   0   2    6.87    0.35
   2   0   2    9.34    0.38
   2   0  -2    8.55    0.45
  -2   0  -2   11.97    0.83
  -2   0  -2   12.95    0.88
   2   1  -2    2.75    0.54
  -2  -1  -2    2.93    0.65
   2  -1   2    3.77    0.31
  -2   1   2    4.02    0.35
   2  -1   2    4.04    0.33
  -2  -1  -2    3.05    0.64
  -2   1   2    2.31    0.36
   2   1  -2    3.53    0.39
  -2   1  -2    2.94    0.53
  -2   1  -2    3.86    0.56
  -2  -1   2    2.99    0.60
   2  -1  -2    2.77    0.31
   2   1   2    3.28    0.28
  -2  -1   2    3.09    0.36
   2  -1  -2    3.40    0.48
   2   1   2    3.03    0.29
  -2  -2  -2    4.37    0.66
  -2   2   2    5.82    0.44
  -2   2   2    5.45    0.37
   2   2  -2    4.68    0.53
   2   2  -2    5.14    0.47
   2  -2   2    5.86    0.42
   2  -2   2    5.40    0.43
   2  -2  -2    4.05    0.36
  -2   2  -2    6.18    0.47
   2  -2  -2    4.97    0.54
  -2  -2   2    5.81    0.53
  -2  -2   2    5.43    0.86
  -2   2  -2    5.46    0.63
   2   2   2    5.57    0.37
   2   3  -2    0.89    0.57
  -2  -3  -2    0.76    0.56
   2  -3   2    0.67    0.42
  -2   3   2    0.44    0.37
   2  -3   2    0.56    0.30
   2   3  -2    0.43    0.35
  -2   3   2    0.73    0.39
  -2   3  -2    1.17    0.59
   2   3   2    0.01    0.28
  -2  -3   2    0.86    0.47
   2   3   2    0.44    0.27
   2  -3  -2    0.70    0.39
   2  -3  -2    0.62    0.42
  -2   3  -2    0.50    0.31
   2   3   2    0.56    0.33
  -2  -3   2    0.66    0.94
   2   4  -2    1.44    0.46
   2  -4   2    1.40    0.41
  -2   4   2    1.00    0.33
  -2   4   2    0.86    0.39
  -2  -4  -2    1.58    0.71
   2   4  -2    0.96    0.50
   2  -4   2    1.31    0.57
  -2   4  -2    1.53    0.39
  -2  -4   2    1.92    1.20
   2  -4  -2    1.92    0.65
   2   4   2    1.45    0.35
   2   4   2    0.50    0.47
   2   4   2    1.48    0.38
   2  -4  -2    1.70    0.56
  -2   4  -2    1.07    0.54
   2   5  -2    0.36    0.70
  -2   5   2    0.16    0.55
  -2  -5  -2    0.31    0.84
   2  -5   2    0.26    0.56
  -2   5   2    0.21    0.41
   2   5  -2   -0.20    0.60
   2  -5   2    0.01    0.85
   2   5   2    0.09    0.42
   2  -5  -2    0.60    0.72
  -2   5  -2    0.00    0.52
   2   5   2    0.24    0.75
  -2   5  -2    0.24    0.67
  -2  -5   2    0.62    1.52
   2   5   2   -0.03    0.42
   2  -5  -2    0.17    0.84
  -2  -6  -2    0.71    1.09
   2  -6   2    0.29    0.78
  -2   6   2    0.23    0.76
   2   6  -2    0.01    0.80
   2   6  -2    0.51    0.98
  -2   6   2    0.75    0.61
   2   6   2   -0.12    0.57
  -2  -6   2    0.12    1.13
   2  -6  -2    0.34    0.94
  -2  -6   2    1.35    2.00
  -2   6  -2    0.48    0.81
   2   6   2    0.14    0.62
  -2   6  -2    0.17    0.55
   2   7  -2   -0.73    1.19
   2  -7   2    0.04    1.02
   2   7  -2   -0.31    1.23
  -2   7   2    0.18    0.71
  -2  -7  -2    0.40    1.51
  -2   7  -2   -0.59    0.97
  -2   7  -2    0.21    0.74
  -2  -7   2   -0.09    1.50
  -2  -7   2    0.42    3.33
   2   7   2    0.12    0.77
   2   7   2    0.06    0.79
   2  -7  -2    0.68    1.15
   2   0  -3    8.86    0.50
  -2   0  -3    9.37    0.97
   2   0   3   11.54    0.52
  -2   0   3    8.77    0.51
  -2   0  -3   11.58    0.92
  -2   0   3   11.24    0.53
   2   0   3   11.57    0.45
   2   0  -3   12.05    0.97
  -2   1   3    0.28    0.30
  -2   1   3    0.24    0.30
   2   1  -3   -0.10    0.63
   2  -1   3    0.24    0.23
  -2  -1  -3   -0.05    0.70
  -2  -1  -3   -0.01    0.64
   2   1  -3    0.21    0.36
   2  -1   3    0.29    0.33
  -2  -1   3    0.18    0.51
  -2   1  -3   -0.30    0.63
  -2   1  -3   -0.04    0.56
  -2  -1   3    0.25    0.38
   2  -1  -3    0.23    0.51
   2   1   3    0.45    0.25
   2   1   3    0.40    0.26
   2  -1  -3    0.07    0.32
   2  -2   3    6.33    0.46
  -2   2   3    5.65    0.45
   2   2  -3    4.32    0.70
  -2   2   3    5.61    0.47
   2   2  -3    5.60    0.55
  -2  -2  -3    5.08    0.88
   2  -2   3    5.77    0.51
  -2  -2   3    5.63    0.53
  -2   2  -3    7.15    0.80
   2   2   3    5.93    0.43
   2  -2  -3    4.19    0.42
  -2  -2   3    7.24    0.94
   2  -2  -3    5.95    0.71
   2   2   3    3.85    0.27
  -2   2  -3    5.92    0.46
  -2   3   3    0.40    0.33
   2  -3   3    0.51    0.50
  -2  -3  -3    0.36    0.73
   2   3  -3    0.45    0.39
   2   3  -3    0.26    0.55
   2  -3   3    0.44    0.37
  -2   3   3    0.30    0.35
   2   3   3    0.36    0.34
  -2  -3   3    0.35    1.09
   2   3   3    0.66    0.32
   2  -3  -3    0.29    0.52
  -2   3  -3    0.30    0.32
   2  -3  -3    0.54    0.53
  -2  -3   3    0.55    0.53
  -2   3  -3    0.26    0.60
  -2   4   3    0.94    0.44
   2   4  -3    1.36    0.60
   2   4  -3    0.63    0.69
  -2   4   3    0.91    0.38
   2  -4   3    0.96    0.47
   2  -4   3    2.00    0.68
  -2  -4  -3    2.09    0.86
  -2  -4   3    1.38    0.62
  -2   4  -3    1.59    0.79
  -2   4  -3    1.61    0.39
   2  -4  -3    1.26    0.63
   2  -4  -3    2.25    0.77
  -2  -4   3    1.12    1.39
   2   4   3    1.02    0.43
   2   4   3    1.59    0.42
  -2   5   3   -0.21    0.42
  -2   5   3   -0.26    0.60
   2  -5   3    0.06    0.96
   2   5  -3    0.10    0.70
   2   5  -3    0.10    0.68
  -2  -5  -3    0.27    0.97
   2  -5   3    0.15    0.51
  -2  -5   3   -0.10    1.92
   2   5   3   -0.16    0.43
  -2   5  -3   -0.41    0.76
   2   5   3   -0.23    0.45
  -2   5  -3   -0.11    0.55
   2  -5  -3    0.23    0.79
  -2  -5   3    0.12    0.87
  -2   6   3   -0.03    0.73
   2   6  -3    0.73    1.01
  -2   6   3    0.48    0.65
  -2  -6  -3    0.49    1.28
   2   6  -3    0.00    0.95
   2  -6   3    0.71    0.69
  -2   6  -3    0.51    0.79
   2   6   3    0.50    0.53
   2  -6  -3    0.67    1.09
  -2  -6   3    0.74    1.19
  -2   6  -3    0.62    1.06
   2   6   3    0.30    0.60
   2   7  -3   -0.04    1.15
   2  -7   3    0.22    1.04
  -2   7   3    0.19    0.73
  -2  -7  -3    0.22    1.67
   2   7  -3   -0.34    1.21
  -2   7  -3   -0.14    1.05
   2  -7  -3    0.48    1.38
   2   7   3    0.03    1.02
   2   7   3   -0.22    0.80
  -2  -7   3   -0.04    1.50
   2   0   4   14.40    0.58
  -2   0   4   15.08    0.56
   2   0  -4   12.21    1.17
   2   0   4   17.07    0.69
  -2   0  -4   12.96    1.24
  -2   0  -4   13.56    1.06
  -2   0   4   12.99    0.65
  -2  -1  -4   18.97    1.21
   2   1  -4   14.71    0.78
   2   1  -4   13.81    1.20
  -2   1   4   17.32    0.74
   2  -1   4   17.02    0.65
  -2   1   4   17.40    0.65
   2  -1   4   14.73    0.67
  -2  -1  -4   13.75    1.32
   2   1   4   16.48    0.59
  -2   1  -4   13.44    0.90
   2   1   4   17.78    0.68
   2  -1  -4   17.59    1.34
  -2  -1   4   18.15    0.82
  -2   1  -4   13.12    1.15
   2   2  -4    5.85    0.93
  -2  -2  -4   11.70    1.33
   2   2  -4    8.89    0.70
   2  -2   4   10.32    0.58
   2  -2   4   13.54    0.77
  -2   2   4   11.06    0.67
  -2   2   4   11.21    0.55
  -2   2  -4    9.24    0.54
   2   2   4   11.97    0.64
  -2  -2   4   12.21    0.77
  -2   2  -4    8.64    1.04
  -2  -2   4    6.99    0.67
   2  -2  -4   10.45    1.10
   2   2   4    9.91    0.42
   2  -3   4    6.67    0.70
  -2   3   4    5.03    0.52
  -2  -3  -4    5.31    1.14
   2   3  -4    2.78    0.80
  -2   3   4    5.83    0.54
   2   3  -4    4.48    0.67
   2  -3   4    5.95    0.54
  -2   3  -4    5.42    0.96
   2   3   4    6.19    0.53
   2  -3  -4    2.04    0.51
  -2   3  -4    5.89    0.42
  -2  -3   4    6.91    0.73
   2   3   4    6.85    0.57
   2  -3  -4    4.78    0.89
  -2  -3   4    5.72    1.34
   2  -4   4    6.29    0.88
   2  -4   4    3.94    0.55
  -2   4   4    4.29    0.53
  -2   4   4    4.23    0.62
  -2  -4  -4    5.13    1.15
   2   4  -4    5.04    0.72
   2   4  -4    2.69    0.83
  -2  -4   4    5.25    0.76
   2  -4  -4    4.76    0.94
  -2   4  -4    6.03    0.58
   2   4   4    5.56    0.60
  -2   4  -4    4.23    0.86
   2   4   4    5.08    0.55
   2   5  -4    3.23    0.91
   2   5  -4    1.67    0.96
   2  -5   4    2.85    0.69
  -2  -5  -4    2.11    1.37
  -2   5   4    2.90    0.67
  -2   5   4    2.36    0.58
   2  -5   4    3.02    1.06
  -2  -5   4    2.84    0.96
  -2   5  -4    1.81    0.91
   2   5   4    3.03    0.67
   2   5   4    3.37    0.59
   2  -5  -4    3.10    1.18
   2   6  -4    1.08    1.11
   2   6  -4    2.91    1.13
  -2   6   4    1.67    0.72
  -2  -6  -4    2.15    1.57
   2  -6   4    2.66    0.91
  -2   6   4    1.49    0.85
   2  -6  -4    1.69    1.18
   2   6   4    2.19    0.80
  -2  -6   4    2.12    1.24
   2   6   4    1.65    0.69
  -2   6  -4    1.99    1.01
   2  -7   4    2.13    1.13
   2   7  -4    0.80    1.32
   2   7  -4    0.47    1.50
  -2  -7  -4    1.33    2.02
  -2   7   4    1.26    0.83
  -2   7  -4    2.21    1.55
   2  -7  -4    1.73    1.64
   2   7   4    1.53    0.90
  -2  -7   4    2.96    1.63
   2   7   4    1.08    0.82
  -2   0   5   22.46    0.94
   2   0   5   23.27    0.75
   2   0  -5   24.40    1.60
  -2   0   5   23.96    0.68
  -2   0  -5   15.96    1.53
  -2   0  -5   19.21    1.33
   2   0   5   15.54    0.79
  -2  -1  -5    1.42    1.12
   2   1  -5    1.69    1.02
   2  -1   5    3.64    0.43
  -2   1   5    2.75    0.51
   2   1  -5    1.66    0.54
   2  -1   5    3.98    0.62
  -2  -1  -5    3.85    0.99
  -2   1   5    3.77    0.49
  -2   1  -5    1.55    0.97
  -2   1  -5    1.76    0.83
  -2  -1   5    3.81    0.34
   2  -1  -5    2.43    0.93
   2   1   5    3.31    0.40
  -2  -1   5    2.81    0.61
   2   1   5    2.76    0.52
   2  -1  -5    0.94    0.56
  -2  -2  -5   22.30    1.58
   2  -2   5   18.57    0.76
  -2   2   5   19.31    0.81
  -2   2   5   16.08    0.79
  -2  -2  -5   17.85    1.71
   2  -2   5   19.35    1.00
   2   2  -5   17.01    0.88
   2   2   5   14.26    0.70
   2  -2  -5   15.46    1.45
   2   2   5   17.64    0.66
  -2  -2   5   18.46    0.92
  -2   2  -5   10.63    1.17
  -2   2  -5   10.82    0.65
  -2   3   5    1.23    0.56
   2   3  -5    0.15    0.90
  -2  -3  -5    1.18    1.24
   2  -3   5    1.67    0.48
   2  -3   5    1.91    0.71
   2   3  -5    1.69    0.68
  -2   3   5    1.31    0.51
   2   3   5    1.80    0.54
  -2  -3   5    1.62    0.67
   2  -3  -5    1.49    0.98
   2   3   5    1.04    0.47
  -2   3  -5    0.28    0.86
  -2   4   5    8.81    0.72
  -2  -4  -5    7.01    1.56
  -2   4   5   12.74    0.89
   2   4  -5   11.85    1.13
   2  -4   5   11.88    1.06
   2   4  -5    3.70    0.99
   2  -4   5   12.23    0.90
  -2  -4   5   11.47    1.10
   2   4   5   11.14    0.77
   2  -4  -5    9.30    1.42
  -2   4  -5    6.00    1.12
   2   4   5   11.38    0.78
   2  -5   5    0.68    1.30
  -2   5   5    0.36    0.67
  -2   5   5    0.45    0.63
   2   5  -5    1.02    0.95
  -2  -5  -5    0.45    1.54
   2  -5   5    0.53    0.59
   2   5  -5   -0.10    1.32
   2   5   5    0.58    0.70
  -2   5  -5    1.02    1.32
   2   5   5    0.56    0.50
   2  -5  -5    1.06    1.16
  -2  -5   5    0.62    0.93
   2  -6   5    5.02    1.01
  -2  -6  -5    2.56    1.90
   2   6  -5    2.10    1.33
  -2   6   5    2.98    0.91
  -2   6   5    3.60    0.88
   2   6  -5    2.72    1.13
  -2   6  -5    2.97    1.21
   2   6   5    4.26    0.75
   2   6   5    4.66    0.98
  -2  -6   5    4.31    1.24
   2  -6  -5    3.94    1.59
  -2   0  -6    0.98    1.20
   2   0   6    2.40    0.44
  -2   0   6    2.05    0.63
   2   0   6    1.96    0.60
  -2   0  -6    0.67    1.04
   2   0  -6    0.68    1.09
   2   0  -6    0.39    0.63
  -2   0   6    2.65    0.50
  -2  -1  -6    1.98    1.40
   2   1  -6    0.86    0.66
  -2   1   6    4.94    0.58
  -2  -1  -6    3.73    1.25
  -2   1   6    2.84    0.64
   2   1  -6    2.25    1.13
   2  -1   6    4.15    0.49
   2  -1   6    3.82    0.72
   2   1   6    3.58    0.66
   2  -1  -6    1.06    0.70
   2  -1  -6    1.76    1.25
  -2   1  -6    0.70    1.05
   2   1   6    4.38    0.50
  -2  -1   6    3.84    0.76
  -2  -2  -6    1.16    1.29
   2  -2   6    1.83    0.51
  -2   2   6    2.33    0.61
  -2  -2  -6    3.19    1.21
   2  -2   6    1.61    0.72
   2   2  -6    0.83    0.62
   2   2  -6    0.18    0.93
  -2   2   6    1.79    0.57
   2   2   6    2.08    0.52
  -2  -2   6    1.79    0.71
  -2   2  -6    0.31    1.05
   2  -2  -6    1.86    1.26
   2   3  -6    0.90    0.75
   2  -3   6    1.86    0.56
  -2   3   6    1.37    0.61
  -2  -3  -6    0.58    1.33
   2  -3   6    2.02    0.88
   2   3  -6    0.56    1.05
  -2   3   6    1.64    0.57
   2  -3  -6    1.11    1.20
   2   3   6    1.37    0.53
  -2  -3   6    1.68    0.80
  -2   3  -6    0.72    1.11
  -2  -4  -6    1.11    1.84
   2   4  -6    0.94    0.95
   2   4  -6    0.28    1.06
  -2   4   6    0.92    0.63
   2  -4   6    1.60    1.02
   2  -4   6    1.31    0.66
  -2   4   6    0.97    0.65
   2  -4  -6    0.87    1.37
  -2  -4   6    1.95    1.00
  -2   4  -6    0.80    1.17
   2   4   6    1.02    0.58
  -2   5   6    0.64    0.67
   2   5  -6    1.36    1.14
   2  -5   6    1.01    0.75
  -2  -5  -6    0.37    1.76
  -2   5   6    1.05    0.77
   2  -5   6    0.94    1.62
   2   5  -6    0.33    1.27
  -2  -5   6    0.71    1.09
   2  -5  -6    1.38    1.72
   2   5   6    0.67    0.67
  -2   5  -6    0.26    1.33
   2   5   6    1.00    0.87
  -2  -6  -6   -0.18    2.27
   2   6  -6    1.30    1.19
   2  -6   6    0.89    0.91
  -2   6   6    0.44    0.88
  -2   6   6    0.60    1.11
   2   6  -6    0.66    1.59
  -2  -6   6    1.06    1.58
  -2   6  -6    0.01    1.55
   2  -6  -6    0.12    1.70
   2   6   6    0.87    0.86
   2   0  -7    3.46    1.49
   2   0  -7    1.97    0.92
  -2   0   7    6.78    0.89
   2   0   7    8.16    0.69
   2   0   7    5.78    0.80
  -2   0  -7    4.41    1.41
   2   1  -7   -0.47    1.32
  -2  -1  -7    0.76    1.63
  -2   1   7    0.90    0.73
  -2  -1  -7    1.41    1.47
   2  -1   7    1.53    0.71
   2  -1   7    1.59    0.53
  -2   1   7    1.57    0.79
   2   1  -7    1.01    0.89
  -2   1  -7   -1.15    1.41
  -2  -1   7    1.44    0.83
   2  -1  -7    1.59    1.32
   2  -1  -7    0.78    1.11
   2   1   7    1.25    0.72
   2   1   7    0.39    0.75
   2  -2   7    6.22    0.70
  -2  -2  -7    7.33    1.67
  -2   2   7    4.82    0.79
   2  -2   7    6.01    0.92
   2   2  -7    1.79    0.85
  -2   2   7    7.61    0.76
  -2  -2  -7    2.87    1.63
   2   2  -7    1.02    1.14
   2   2   7    4.96    0.73
  -2   2  -7    1.90    1.37
   2  -2  -7    5.70    1.75
  -2  -2   7    7.02    1.08
   2  -3   7    1.29    0.90
  -2  -3  -7    1.18    2.03
  -2   3   7    0.22    0.74
   2   3  -7    0.35    1.14
   2  -3   7    0.45    0.56
  -2  -3  -7    0.94    1.69
   2   3  -7   -0.05    1.20
  -2   3   7    0.77    0.69
   2  -3  -7   -0.08    1.39
  -2   3  -7   -0.09    1.30
  -2  -3   7    0.75    0.90
   2   3   7    0.23    0.64
   2  -4   7    5.32    1.28
  -2   4   7    3.14    0.75
   2   4  -7    3.73    1.39
  -2  -4  -7    7.49    2.02
   2  -4   7    6.18    0.90
  -2  -4  -7    2.60    2.25
  -2   4   7    4.73    0.86
   2   4  -7    0.97    1.32
  -2  -4   7    4.65    1.19
   2   4   7    4.38    0.80
   2  -4  -7    2.46    1.68
  -2   4  -7    1.53    1.22
   2   5  -7   -0.82    1.45
   2  -5   7    0.79    1.97
  -2   5   7    0.47    0.91
  -2   5   7    0.73    0.95
   2   5  -7    0.22    1.20
  -2  -5  -7    0.15    2.27
   2  -5   7    0.53    0.82
   2   5   7    0.46    0.76
  -2   5  -7   -0.41    1.33
  -2  -5   7    0.74    1.53
   2  -5  -7    0.30    2.00
   2   0   8    5.18    0.91
  -2   0  -8    0.70    1.55
   2   0   8    2.33    0.84
  -2   0   8    3.34    0.96
   2   0  -8    1.42    1.43
   2   0  -8    1.17    1.83
  -2   1   8   -0.30    0.89
   2  -1   8    0.22    0.66
   2   1  -8   -0.93    1.34
  -2  -1  -8    0.20    1.88
   2  -1   8   -0.66    0.92
   2   1  -8    0.17    1.21
   2  -1  -8   -1.30    1.70
  -2   1  -8    0.56    1.58
  -2  -1   8    0.32    0.93
   2   1   8    0.23    0.82
  -2   2   8    2.63    0.86
   2   2  -8    1.95    1.29
   2  -2   8    4.31    0.79
   2  -2   8    4.23    1.16
  -2  -2  -8    5.19    2.68
  -2  -2  -8    2.15    2.15
   2   2  -8    0.32    1.61
   2  -2  -8    1.29    1.70
  -2  -2   8    2.59    1.18
  -2   2  -8    0.70    1.67
   2   2   8    4.19    0.87
   2  -3   8    0.04    0.74
  -2   3   8    0.01    0.74
  -2   3   8    0.04    1.05
   2   3  -8   -0.27    1.52
   2   3  -8   -0.26    1.37
   2  -3   8    0.02    1.26
  -2  -3  -8    0.30    2.26
  -2  -3  -8    0.35    2.10
   2   3   8    0.04    0.85
  -2  -3   8    0.02    1.08
   2  -3  -8   -0.35    2.02
  -2   3  -8   -0.57    1.48
   2  -4   8    2.37    1.46
   2   4  -8    2.03    1.61
  -2  -4  -8    0.81    2.40
  -2  -4  -8    4.38    2.64
   2   4  -8   -0.09    1.60
  -2   4   8    3.15    1.09
  -2   4   8    1.71    0.87
   2  -4   8    3.52    0.98
  -2  -4   8    2.45    1.45
   2  -4  -8    1.82    2.11
  -2   4  -8    0.96    1.67
   2   4   8    1.84    0.81
  -2   0  -9   -0.37    2.12
   2   0  -9   -1.19    2.21
   2   0   9    0.29    1.18
  -2   0   9    0.30    1.02
   2   1  -9    0.88    1.87
   2  -1   9    1.13    1.26
   2  -1   9    1.64    1.00
  -2   1   9    0.92    1.09
   2   1  -9    0.27    1.98
  -2  -1  -9   -0.32    2.42
   2  -1  -9    0.11    2.23
  -2   1  -9    0.05    1.60
   2   1   9    0.88    0.93
  -2  -1   9    1.19    1.13
  -2   2   9   -0.39    1.14
   2  -2   9   -0.42    1.33
  -2  -2  -9    0.37    2.80
   2   2  -9    0.06    1.77
   2   2  -9    0.05    2.03
   2  -2   9    0.40    0.90
   2  -2  -9    0.06    2.03
  -2   2  -9   -0.16    1.72
  -2  -2   9   -0.43    1.34
   2   2   9    0.66    0.93
   2   3  -9   -0.32    1.71
  -2   3   9    0.08    0.96
  -2  -3  -9    0.20    2.77
   2   3  -9   -0.62    1.54
   2  -3   9    0.59    1.50
   2  -3   9    1.94    1.02
  -2  -3   9    0.76    1.33
   2  -3  -9   -0.79    2.53
   2   3   9    0.66    0.87
  -2   3  -9    0.08    1.93
   2   0 -10   -0.73    2.62
   2   0  10   -0.52    1.38
  -2   0 -10   -1.73    2.17
  -2   0  10   -0.47    1.26
   2   1 -10    0.26    2.16
  -2   1 -10   -0.54    1.97
  -3   0   0    0.52    0.57
   3   0   0   -0.17    0.17
   3   0   0    0.26    0.24
  -3   0   0    0.04    0.22
   3   1   0    0.00    0.26
  -3   1   0   -0.01    0.30
  -3   1   0   -0.03    0.15
   3   1   0   -0.06    0.18
   3  -1   0    0.04    0.27
  -3   1   0    0.12    0.42
  -3   1   0    0.02    0.15
  -3  -1   0    0.10    0.66
  -3   2   0    0.08    0.33
  -3  -2   0    0.06    0.79
  -3   2   0   -0.02    0.34
   3   2   0    0.01    0.29
   3  -2   0   -0.02    0.32
   3   2   0   -0.06    0.22
  -3  -2   0   -0.05    0.27
  -3   3   0   -0.23    0.37
  -3   3   0    0.06    0.18
   3  -3   0    0.00    0.34
  -3   3   0    0.08    0.42
  -3  -3   0    0.26    0.77
   3   3   0    0.03    0.36
  -3  -3   0    0.10    0.47
   3   3   0   -0.29    0.29
  -3  -4   0    0.03    0.62
   3   4   0    0.00    0.45
   3  -4   0   -0.12    0.44
  -3   4   0   -0.33    0.55
  -3   4   0    0.09    0.28
  -3  -4   0    0.13    0.99
   3   4   0    0.22    0.40
  -3   4   0    0.05    0.40
   3  -5   0    0.01    0.61
  -3   5   0    0.30    0.73
  -3  -5   0   -0.05    0.80
   3   5   0   -0.26    0.49
  -3  -5   0    0.38    1.35
  -3   5   0   -0.03    0.46
  -3   5   0   -0.04    0.55
   3   5   0    0.27    0.43
  -3  -6   0    0.54    1.78
   3  -6   0    0.14    0.83
   3   6   0   -0.42    0.91
   3   6   0    0.04    0.53
  -3  -6   0    0.18    1.09
  -3   6   0   -0.12    0.63
  -3   7   0   -0.08    0.71
   3   7   0   -0.09    0.83
  -3  -7   0    0.20    2.53
   3  -7   0    0.10    1.38
   3  -7   0   -1.14    1.40
  -3   0   1    0.38    0.55
   3   0  -1    0.33    0.24
  -3   0  -1    0.25    0.62
  -3   0   1    0.10    0.26
   3   0  -1    0.60    0.27
  -3   0  -1    0.27    0.36
   3   0   1    0.21    0.22
   3   0   1    0.36    0.16
   3  -1   1   49.31    1.27
  -3  -1  -1   45.63    1.54
  -3  -1  -1   49.47    1.53
   3   1  -1   51.20    1.27
  -3   1   1   46.05    1.06
   3   1  -1   48.53    1.12
   3   1  -1   48.01    1.35
   3  -1   1   49.82    0.99
  -3   1   1   48.92    1.32
   3   1   1   48.86    1.24
   3  -1  -1   47.67    1.48
   3  -1  -1   44.06    1.23
  -3   1  -1   50.07    1.43
  -3  -1   1   48.45    1.46
  -3   1  -1   52.23    1.53
   3   1   1   48.77    1.07
  -3  -1   1   42.68    1.54
  -3   2   1    0.02    0.17
   3   2  -1   -0.09    0.31
   3  -2   1    0.12    0.32
  -3  -2  -1    0.11    0.46
  -3   2   1   -0.04    0.34
  -3  -2  -1    0.21    0.75
   3  -2   1    0.06    0.25
   3   2  -1   -0.02    0.24
   3   2  -1   -0.08    0.24
   3  -2   1    0.04    0.20
   3   2   1   -0.04    0.26
  -3  -2   1    0.06    0.77
  -3   2  -1    0.04    0.37
   3  -2  -1    0.07    0.32
   3  -2  -1   -0.28    0.40
   3   2   1    0.13    0.21
  -3   2  -1   -0.26    0.41
  -3   3   1   12.48    0.67
  -3   3   1    9.90    0.36
   3   3  -1   11.53    0.69
  -3  -3  -1   13.07    1.26
   3  -3   1   10.99    0.67
  -3  -3  -1   10.84    0.82
   3   3  -1   10.16    0.51
   3  -3   1   11.60    0.48
   3  -3  -1   10.57    0.92
   3   3   1    9.00    0.56
  -3   3  -1   11.34    0.85
   3   3   1    9.40    0.47
  -3   3  -1   12.26    0.71
   3  -3  -1   11.12    0.67
  -3  -3   1   11.41    1.21
  -3  -4  -1    0.26    0.94
   3  -4   1   -0.11    0.50
   3   4  -1   -0.12    0.48
   3   4  -1    0.08    0.39
   3  -4   1   -0.09    0.47
  -3  -4  -1   -0.07    0.61
  -3   4   1    0.10    0.40
   3   4  -1   -0.12    0.45
  -3   4   1    0.03    0.28
  -3   4  -1   -0.10    0.39
  -3  -4   1    0.09    1.09
   3   4   1   -0.33    0.40
  -3   4  -1   -0.02    0.53
   3   4   1    0.11    0.33
   3  -4  -1   -0.05    0.52
   3  -4  -1   -0.85    0.55
   3   5  -1    4.03    0.55
   3  -5   1    3.61    0.66
  -3   5   1    2.71    0.50
  -3   5   1    2.88    0.52
  -3  -5  -1    3.29    1.33
  -3  -5  -1    3.52    0.92
   3   5  -1    2.93    0.76
   3   5  -1    4.28    0.65
   3   5   1    4.20    0.59
  -3  -5   1    3.73    1.52
  -3   5  -1    3.26    0.58
   3   5   1    4.03    0.69
  -3   5  -1    3.38    0.82
   3  -5  -1    3.23    0.97
   3  -5  -1    3.05    0.73
   3   6  -1    0.19    0.94
  -3  -6  -1    0.79    1.87
  -3   6   1   -0.06    0.68
   3   6  -1   -0.10    0.67
   3  -6   1   -0.05    0.82
  -3  -6  -1    0.14    1.04
  -3  -6   1   -0.11    1.92
  -3   6  -1   -0.06    0.90
   3  -6  -1    0.05    1.02
   3  -6  -1   -0.05    0.99
   3   6   1    0.04    0.59
   3   6   1   -0.09    1.23
  -3   6  -1   -0.32    0.63
  -3  -6   1    0.39    1.27
  -3  -7  -1   -0.18    1.83
   3   7  -1    1.75    0.97
  -3  -7  -1    1.18    2.26
   3  -7   1    1.53    1.16
  -3   7   1    1.61    0.79
   3   7  -1    2.41    1.34
  -3  -7   1    0.30    2.67
  -3   7  -1    1.84    1.30
   3   7   1    1.65    0.86
  -3   7  -1    1.28    0.78
   3  -7  -1    1.34    1.36
  -3   0  -2   10.95    0.82
  -3   0   2    5.25    0.64
  -3   0   2    9.60    0.50
   3   0  -2    9.02    0.55
   3   0   2    8.00    0.39
   3   0  -2    9.90    0.72
  -3   0  -2    7.32    0.90
   3   0   2    8.49    0.47
   3   1  -2    4.45    0.62
   3  -1   2    4.45    0.39
  -3   1   2    4.07    0.51
  -3  -1  -2    3.92    0.73
   3  -1   2    4.46    0.35
  -3  -1  -2    5.18    0.87
  -3   1   2    3.99    0.37
   3   1  -2    4.25    0.43
   3  -1  -2    3.87    0.51
  -3  -1   2    3.60    0.76
  -3   1  -2    4.81    0.67
  -3   1  -2    4.24    0.72
  -3  -1   2    4.32    0.48
   3   1   2    4.32    0.34
   3   1   2    4.44    0.37
   3  -1  -2    4.41    0.43
  -3   2   2    2.00    0.44
   3   2  -2    1.42    0.45
  -3  -2  -2    2.43    0.68
  -3   2   2    2.53    0.33
  -3  -2  -2    2.97    0.76
   3  -2   2    2.99    0.36
   3  -2   2    2.17    0.34
   3   2  -2    2.56    0.41
  -3  -2   2    2.45    0.49
   3   2   2    2.88    0.33
   3   2   2    1.97    0.32
   3  -2  -2    2.96    0.49
  -3  -2   2    2.00    0.93
  -3   2  -2    2.84    0.60
  -3   2  -2    3.28    0.54
   3  -2  -2    2.38    0.36
  -3  -3  -2    1.74    0.88
   3  -3   2    1.98    0.44
   3  -3   2    1.37    0.35
   3   3  -2    1.01    0.51
  -3  -3  -2    2.29    0.73
  -3   3   2    1.34    0.29
  -3   3   2    1.27    0.39
   3   3  -2    1.82    0.47
  -3   3  -2    1.77    0.63
   3  -3  -2    1.12    0.47
   3   3   2    1.79    0.31
  -3   3  -2    1.57    0.48
   3   3   2    1.02    0.34
   3  -3  -2    2.11    0.53
  -3  -3   2    1.76    1.18
  -3   4   2   -0.04    0.44
  -3   4   2    0.15    0.32
   3   4  -2    0.00    0.44
   3  -4   2    0.29    0.47
  -3  -4  -2    0.17    0.75
   3   4  -2    0.39    0.50
  -3  -4  -2    0.73    1.10
   3  -4   2    0.17    0.57
  -3   4  -2    0.14    0.63
   3   4   2    0.33    0.45
   3  -4  -2    0.14    0.56
  -3   4  -2    0.29    0.43
   3  -4  -2    0.32    0.52
  -3  -4   2    0.26    1.34
   3   4   2    0.11    0.30
   3   5  -2    0.82    0.57
  -3   5   2    0.46    0.47
  -3   5   2    0.34    0.51
   3   5  -2    0.31    0.69
   3  -5   2    0.53    0.57
  -3  -5  -2    0.49    0.96
  -3  -5   2    0.51    1.71
   3   5   2    0.45    0.41
  -3   5  -2    0.33    0.50
   3  -5  -2    0.66    0.67
  -3   5  -2    0.50    0.80
   3   5   2    0.50    0.90
   3  -5  -2    0.64    0.86
  -3   6   2    0.15    0.74
   3   6  -2    0.10    0.99
   3  -6   2    0.06    0.76
   3   6  -2    0.11    0.89
  -3  -6  -2    0.40    1.27
  -3  -6   2   -0.21    2.17
   3  -6  -2    0.73    0.92
  -3   6  -2    0.11    0.68
  -3   6  -2    0.10    0.83
   3   6   2    0.17    0.67
  -3  -7  -2    0.04    2.13
   3  -7   2   -0.13    1.04
  -3   7   2    0.26    0.70
  -3  -7  -2    1.59    2.39
   3   7  -2   -0.10    1.21
  -3   7  -2    0.15    1.21
   3   7   2   -0.03    0.88
  -3  -7   2   -0.03    1.58
   3  -7  -2    0.59    1.12
  -3   7  -2   -0.17    0.82
  -3  -7   2    0.09    3.58
  -3   0  -3    1.27    0.79
  -3   0   3    0.93    0.34
   3   0   3    1.12    0.32
   3   0   3    1.06    0.30
   3   0  -3    0.74    0.60
  -3   0  -3    0.73    0.74
  -3   0   3    0.46    0.46
   3   0  -3    0.38    0.34
  -3   1   3   15.63    0.76
   3   1  -3   20.93    0.77
   3  -1   3   18.87    0.65
  -3   1   3   18.32    0.70
   3   1  -3   19.68    1.13
   3  -1   3   19.79    0.70
  -3  -1  -3   18.44    1.35
  -3  -1  -3   22.58    1.39
   3  -1  -3   16.44    0.71
  -3  -1   3   16.53    1.02
   3   1   3   17.33    0.62
   3   1   3   18.67    0.66
   3  -1  -3   17.74    0.97
  -3  -1   3   17.56    0.74
  -3   1  -3   17.88    1.08
  -3   1  -3   21.51    1.08
   3  -2   3    0.06    0.28
   3   2  -3   -0.02    0.64
  -3   2   3    0.02    0.35
  -3   2   3   -0.23    0.35
   3   2  -3    0.43    0.40
  -3  -2  -3    0.12    0.75
   3  -2   3   -0.08    0.41
  -3  -2  -3   -0.22    0.83
   3   2   3    0.02    0.30
   3  -2  -3    0.00    0.47
   3  -2  -3    0.07    0.42
  -3  -2   3   -0.11    0.38
  -3   2  -3    0.02    0.52
   3   2   3   -0.06    0.24
  -3   2  -3   -0.18    0.61
  -3  -2   3   -0.07    0.98
   3  -3   3   10.26    0.67
  -3  -3  -3   10.46    1.27
   3   3  -3   10.38    0.75
   3   3  -3    6.92    0.77
  -3   3   3    8.15    0.64
  -3   3   3    8.41    0.53
   3  -3   3    9.38    0.66
  -3  -3  -3    8.96    1.16
   3  -3  -3   10.98    1.00
  -3   3  -3   10.54    0.68
  -3   3  -3    8.45    0.93
  -3  -3   3   10.50    1.41
  -3  -3   3    8.84    0.78
   3   3   3    9.10    0.54
   3  -3  -3    7.94    0.69
  -3   4   3    0.11    0.47
   3   4  -3    0.03    0.64
  -3  -4  -3    0.07    0.98
   3  -4   3    0.22    0.67
   3   4  -3   -0.01    0.50
  -3  -4  -3    0.11    1.17
   3  -4   3    0.09    0.48
  -3   4   3    0.00    0.41
   3   4   3   -0.15    0.39
  -3  -4   3   -0.02    0.72
  -3   4  -3    0.25    0.76
   3  -4  -3   -0.32    0.63
  -3  -4   3   -0.23    1.46
   3   4   3   -0.14    0.52
  -3   4  -3   -0.08    0.45
   3  -4  -3    0.19    0.58
   3   5  -3    3.54    0.74
  -3  -5  -3    3.56    1.18
  -3   5   3    2.50    0.64
  -3   5   3    3.05    0.56
   3   5  -3    2.99    0.82
   3  -5   3    5.12    0.77
  -3   5  -3    4.19    0.59
  -3  -5   3    3.71    0.90
  -3  -5   3    3.36    2.29
   3   5   3    3.94    0.54
   3  -5  -3    3.74    0.94
  -3   5  -3    4.29    0.98
   3   6  -3    0.46    1.04
   3  -6   3    0.41    0.74
   3   6  -3    0.43    1.00
  -3   6   3   -0.08    0.70
  -3  -6  -3    0.16    1.48
  -3   6  -3    0.47    1.08
  -3   6  -3    0.74    0.92
  -3  -6   3    0.54    1.27
   3   6   3    0.17    0.64
   3  -6  -3    0.47    0.92
   3  -7   3    1.44    0.99
  -3  -7  -3    1.38    2.22
  -3   7   3    1.54    0.89
  -3  -7  -3    3.22    2.54
   3   7  -3    2.38    1.24
  -3  -7   3    2.02    1.58
   3  -7  -3    2.91    1.36
   3   7   3    1.63    0.94
  -3   7  -3    2.06    1.42
  -3   0   4   16.74    0.81
  -3   0  -4   20.92    1.36
   3   0   4   18.88    0.71
   3   0   4   18.48    0.70
   3   0  -4   17.48    1.40
  -3   0   4   18.40    0.81
  -3   0  -4   19.00    1.31
   3   1  -4    0.74    0.85
  -3   1   4    1.40    0.49
  -3  -1  -4    0.99    0.98
  -3  -1  -4    0.72    0.99
   3   1  -4    1.34    0.49
   3  -1   4    0.93    0.35
   3  -1   4    0.89    0.44
  -3   1   4    1.25    0.43
  -3   1  -4    0.83    0.79
  -3   1  -4    0.99    0.80
   3  -1  -4    1.10    0.70
   3  -1  -4    0.53    0.45
  -3  -1   4    1.19    0.58
  -3  -1   4    1.73    0.52
   3   1   4    1.15    0.36
   3   1   4    1.43    0.37
   3   2  -4   12.95    0.84
   3  -2   4   16.39    0.82
  -3   2   4   12.71    0.70
  -3  -2  -4   16.07    1.56
   3  -2   4   14.55    0.70
  -3  -2  -4   16.78    1.39
  -3   2   4   15.34    0.72
   3   2  -4    7.36    0.97
   3  -2  -4   16.60    1.10
  -3  -2   4   11.39    1.10
   3   2   4   13.62    0.60
  -3  -2   4   16.32    0.91
  -3   2  -4   15.48    1.22
   3   2   4   16.54    0.69
  -3   2  -4   13.91    0.85
   3   3  -4   -0.03    0.73
   3  -3   4    0.34    0.36
   3   3  -4    0.26    0.49
  -3  -3  -4    0.88    1.09
  -3   3   4    0.17    0.48
  -3  -3  -4   -0.31    1.00
  -3   3   4    0.17    0.45
   3  -3   4    0.13    0.62
   3  -3  -4    0.40    0.64
  -3  -3   4   -0.18    1.39
   3  -3  -4    0.05    0.56
  -3   3  -4    0.17    0.47
   3   3   4    0.21    0.35
  -3  -3   4    0.49    0.55
  -3   3  -4    0.46    0.66
  -3   4   4    6.85    0.63
  -3   4   4    8.31    0.75
   3   4  -4    3.54    0.85
   3  -4   4    9.67    0.95
  -3  -4  -4   11.08    1.67
  -3  -4  -4    5.29    1.35
   3  -4   4    8.91    0.73
   3   4  -4    8.16    0.80
  -3  -4   4    5.92    2.67
   3  -4  -4    8.21    1.19
  -3   4  -4   11.43    0.70
  -3  -4   4    9.30    0.99
  -3   4  -4    9.10    1.22
   3   4   4    7.98    0.64
   3  -5   4    0.15    0.66
  -3   5   4   -0.07    0.67
  -3  -5  -4    0.15    1.45
   3   5  -4    0.37    0.76
   3   5  -4    0.19    0.91
  -3   5   4    0.22    0.59
  -3   5  -4   -0.34    0.86
   3   5   4   -0.10    0.55
  -3  -5   4    0.21    0.97
   3  -5  -4    0.39    1.00
  -3  -6  -4    2.31    1.91
   3   6  -4    4.49    1.22
   3   6  -4    2.32    1.28
  -3   6   4    3.19    0.86
  -3  -6  -4    3.80    2.14
   3  -6   4    4.22    0.91
   3  -6  -4    3.83    1.28
  -3  -6   4    4.05    1.18
   3   6   4    3.00    0.70
  -3   6  -4    3.55    1.12
  -3  -7  -4    3.22    2.69
   3   7  -4    0.39    1.46
  -3   7   4   -0.16    0.85
  -3  -7  -4   -0.34    2.59
   3  -7   4    0.42    1.09
  -3   7  -4    0.53    1.35
   3  -7  -4   -0.32    1.62
   3   7   4    0.03    0.96
  -3  -7   4    0.30    1.63
   3   0  -5   -0.65    0.97
  -3   0   5    0.08    0.45
  -3   0  -5   -0.06    1.05
  -3   0   5    0.22    0.44
  -3   0  -5    0.00    1.04
   3   0  -5    0.22    0.53
   3   0   5    0.42    0.46
   3   0   5    0.24    0.35
  -3   1   5    0.44    0.49
   3   1  -5    0.07    0.57
  -3   1   5    0.22    0.47
  -3  -1  -5    0.39    1.01
   3   1  -5    0.06    1.00
   3  -1   5    0.23    0.52
  -3  -1  -5   -0.32    1.14
   3  -1   5    0.86    0.42
   3   1   5    0.40    0.41
  -3   1  -5    0.08    0.95
   3   1   5    0.38    0.46
  -3  -1   5    0.18    0.52
  -3   1  -5   -0.41    1.02
   3  -1  -5    0.45    0.88
   3  -1  -5    0.24    0.56
  -3  -1   5    0.36    0.55
  -3  -2  -5    0.02    1.16
  -3   2   5   -0.09    0.49
   3   2  -5    0.24    0.52
   3  -2   5    0.15    0.36
   3   2  -5   -0.45    0.81
  -3   2   5    0.30    0.51
  -3  -2  -5    0.60    1.12
   3  -2   5   -0.20    0.59
  -3  -2   5    0.61    0.56
   3  -2  -5    0.06    0.58
   3   2   5    0.13    0.48
  -3   2  -5   -0.14    0.71
   3   2   5    0.27    0.41
   3  -2  -5    0.22    0.87
  -3   2  -5   -0.19    0.76
  -3   3   5    0.51    0.55
   3   3  -5   -0.34    0.91
  -3   3   5    0.00    0.47
   3  -3   5    0.14    0.70
   3  -3   5    0.33    0.45
  -3  -3  -5   -0.63    1.30
   3   3  -5    0.03    0.58
  -3  -3  -5    0.25    1.22
   3  -3  -5    1.08    0.98
   3   3   5    0.01    0.38
  -3  -3   5    0.12    0.72
  -3   3  -5    0.05    0.78
  -3  -4  -5   -0.01    1.52
   3  -4   5   -0.02    0.94
   3   4  -5    0.00    0.65
  -3   4   5    0.11    0.67
   3   4  -5   -0.33    0.87
  -3   4   5    0.08    0.53
  -3  -4  -5    1.14    1.47
   3  -4   5    0.19    0.54
   3   4   5    0.24    0.50
   3  -4  -5    0.05    0.86
  -3  -4   5   -0.14    0.73
  -3   4  -5    0.21    0.87
   3  -5   5    0.01    0.64
  -3   5   5    0.32    0.78
   3   5  -5   -0.52    1.32
   3   5  -5   -0.15    0.86
  -3  -5  -5    0.78    1.58
  -3  -5  -5   -0.25    1.72
  -3   5   5    0.05    0.68
   3  -5  -5    0.20    1.01
   3   5   5   -0.33    0.68
  -3  -5   5   -0.58    0.92
  -3   5  -5    0.07    1.16
  -3  -6  -5    1.22    2.11
   3   6  -5    0.14    1.50
  -3   6   5   -0.14    0.85
   3  -6   5    0.00    0.92
   3   6  -5    0.62    1.39
  -3  -6  -5   -0.61    2.13
  -3   6  -5   -0.17    1.30
   3   6   5   -0.17    0.65
   3  -6  -5    0.21    1.47
  -3  -6   5    0.07    1.31
   3   0  -6    7.05    1.47
   3   0   6    8.77    0.85
  -3   0   6    6.84    0.78
   3   0  -6    2.10    0.74
  -3   0   6    8.87    0.64
   3   0   6    7.18    0.62
  -3   0  -6    5.32    1.44
  -3   0  -6    4.27    1.26
   3  -1   6    1.72    0.48
   3   1  -6   -0.30    1.16
   3   1  -6    0.50    0.66
  -3  -1  -6    0.15    1.39
  -3  -1  -6    1.04    1.34
  -3   1   6    1.06    0.66
  -3   1   6    1.29    0.58
   3  -1   6    0.69    0.60
   3  -1  -6    0.66    1.10
   3  -1  -6    0.41    0.74
  -3   1  -6    1.01    1.52
   3   1   6    0.69    0.49
  -3   1  -6   -0.11    1.08
  -3  -1   6    0.83    0.65
   3   1   6    1.09    0.52
   3  -2   6    5.59    0.86
  -3  -2  -6    3.33    1.59
  -3   2   6    4.52    0.68
   3   2  -6    2.18    1.16
   3   2  -6    2.40    0.69
  -3  -2  -6    5.43    1.52
  -3   2   6    7.10    0.76
   3  -2   6    5.83    0.65
  -3   2  -6    3.59    1.25
   3   2   6    5.64    0.66
   3  -2  -6    3.53    1.26
  -3  -2   6    5.58    0.89
   3  -2  -6    0.80    1.00
   3   3  -6    0.23    0.77
   3  -3   6    0.59    0.84
   3   3  -6   -0.27    1.05
  -3   3   6    0.11    0.66
   3  -3   6    0.50    0.57
  -3  -3  -6    0.56    1.62
  -3  -3  -6    0.86    1.42
  -3   3   6    0.08    0.63
   3   3   6    0.15    0.51
  -3  -3   6    0.26    0.82
   3  -3  -6    0.09    1.12
  -3   3  -6    0.25    0.95
   3   4  -6    1.71    1.01
   3  -4   6    3.34    0.72
  -3   4   6    3.20    0.74
  -3   4   6    3.51    0.81
   3   4  -6    0.47    1.13
   3  -4   6    3.27    1.13
  -3  -4  -6    4.46    1.82
  -3  -4  -6    2.23    1.92
  -3  -4   6    3.19    1.01
  -3   4  -6    2.02    1.09
   3  -4  -6    2.44    1.35
   3   4   6    3.53    0.72
  -3   5   6   -0.02    0.81
   3   5  -6    0.34    1.22
  -3   5   6   -0.36    0.80
   3  -5   6   -0.06    0.78
   3   5  -6    0.12    1.26
  -3  -5  -6    0.75    2.00
  -3  -5  -6   -0.28    2.26
   3  -5  -6    0.29    1.60
   3   5   6    0.28    0.76
  -3   5  -6   -0.16    1.38
  -3  -5   6    0.29    1.20
   3  -6   6    2.08    1.01
  -3  -6  -6    1.75    2.58
  -3   6   6    1.70    0.95
  -3  -6  -6    0.52    2.58
   3   6  -6    0.39    2.57
   3   6  -6    1.78    1.44
   3  -6  -6    1.86    1.72
   3   6   6    0.97    0.81
  -3  -6   6    1.26    1.56
  -3   6  -6    0.54    1.63
   3   0   7    6.84    0.70
   3   0  -7    2.31    1.55
   3   0  -7    1.55    0.86
  -3   0  -7    2.09    1.44
   3   0   7    3.95    0.76
  -3   0   7    4.12    0.80
   3   1  -7   -0.33    1.32
   3  -1   7    1.93    0.84
   3   1  -7    0.85    0.84
  -3  -1  -7    1.07    1.76
  -3   1   7    1.64    0.71
  -3   1   7    2.64    1.03
   3  -1   7    2.95    0.62
  -3  -1  -7    0.35    1.72
  -3  -1   7    0.96    0.74
  -3   1  -7    1.77    1.50
   3  -1  -7    1.07    1.36
   3  -1  -7    0.23    1.10
   3   1   7    2.41    0.69
   3   2  -7    2.55    0.83
   3  -2   7    6.18    0.74
  -3   2   7    4.21    0.80
  -3  -2  -7    7.62    2.00
   3  -2   7    4.99    0.99
   3   2  -7   -0.17    1.54
  -3  -2  -7    4.53    1.92
  -3   2   7    6.35    0.82
  -3  -2   7    5.95    1.06
   3   2   7    5.75    0.82
  -3   2  -7    1.68    1.26
   3  -2  -7    4.54    1.57
   3   3  -7   -0.12    1.32
  -3   3   7    1.66    0.79
  -3   3   7    0.84    0.71
  -3  -3  -7    3.77    1.87
   3   3  -7    1.33    1.07
   3  -3   7    1.77    0.67
   3  -3   7    2.58    1.09
  -3  -3  -7    0.91    2.07
  -3   3  -7    0.65    1.17
  -3  -3   7    1.30    1.06
   3   3   7    1.39    0.66
   3  -3  -7    1.22    1.54
  -3   4   7    3.70    0.93
  -3  -4  -7    2.55    2.52
   3  -4   7    3.48    0.78
  -3  -4  -7    5.95    2.23
  -3   4   7    3.77    0.93
   3  -4   7    4.92    1.44
   3   4  -7    0.95    1.33
   3   4  -7    3.26    1.38
  -3  -4   7    4.14    1.32
  -3   4  -7    1.44    1.28
   3   4   7    3.36    0.78
   3  -4  -7    2.90    1.89
   3   5  -7    0.47    1.62
   3   5  -7    1.91    1.52
   3  -5   7    1.68    0.97
  -3  -5  -7    2.18    2.39
  -3   5   7    1.60    1.05
  -3  -5  -7   -0.07    2.66
  -3   5   7    0.11    0.92
   3   5   7    1.47    0.84
  -3  -5   7    0.95    1.41
  -3   5  -7    0.24    1.59
   3  -5  -7    0.78    1.99
  -3   0  -8   -0.78    1.69
   3   0  -8    0.34    1.76
  -3   0   8    0.08    0.91
   3   0   8    0.37    0.84
   3   0   8   -0.08    0.96
   3   0  -8   -0.16    1.24
   3  -1   8    0.35    0.70
  -3  -1  -8    0.22    1.82
   3   1  -8   -0.63    1.64
   3   1  -8   -0.20    1.14
  -3   1   8    0.40    0.94
   3  -1   8    0.33    0.86
  -3   1  -8    1.00    1.48
  -3  -1   8    0.03    0.92
   3  -1  -8   -1.07    1.63
   3   1   8    0.13    0.72
  -3  -2  -8   -0.53    1.86
   3  -2   8   -0.31    0.92
   3   2  -8    0.28    1.65
  -3  -2  -8   -0.51    2.82
  -3   2   8   -0.04    0.98
   3  -2   8    0.30    0.73
   3   2  -8    0.21    1.09
   3   2   8   -0.16    0.83
  -3  -2   8   -0.01    0.99
  -3   2  -8    0.05    1.42
   3  -2  -8   -1.24    1.92
   3  -3   8    0.40    0.81
   3   3  -8   -0.13    1.72
  -3   3   8    0.01    1.06
  -3  -3  -8    0.12    2.46
   3  -3   8    0.62    1.27
  -3  -3  -8    0.94    2.31
   3   3  -8   -0.06    1.36
  -3   3   8    0.72    1.00
  -3  -3   8    0.14    1.24
   3   3   8   -0.20    0.78
  -3   3  -8   -0.04    1.59
   3  -3  -8   -1.24    1.94
  -3   4   8    0.01    0.99
   3   4  -8    0.05    1.79
   3  -4   8   -0.34    0.87
  -3   4   8    0.06    0.99
   3  -4   8    0.32    1.70
   3   4  -8   -0.24    1.43
  -3  -4  -8    1.20    2.57
  -3  -4  -8    0.22    2.94
   3   4   8    0.25    0.78
  -3  -4   8   -0.07    1.41
  -3   4  -8   -0.22    1.33
   3  -4  -8   -0.22    1.91
   3   0   9    0.17    1.07
  -3   0   9    0.12    1.02
   3   0  -9   -0.48    1.96
  -3   0  -9   -0.81    1.93
  -3   1   9    0.13    1.11
   3   1  -9    0.00    1.80
   3  -1   9    1.50    1.21
   3  -1   9    0.26    1.15
   3   1  -9    0.67    1.71
  -3  -1  -9   -0.95    1.97
   3   1   9    0.92    1.07
  -3  -1   9    0.23    1.09
   3  -1  -9   -0.10    2.27
  -3   1  -9    0.03    1.93
   3  -2   9   -0.29    1.19
   3   2  -9   -0.37    2.03
   3  -2   9   -0.37    0.98
  -3   2   9   -0.29    1.14
  -3  -2  -9   -1.00    2.66
   3   2  -9    0.39    1.61
  -3  -2   9   -0.37    1.38
   3  -2  -9   -0.99    2.13
  -3   2  -9   -0.04    1.94
   3   2   9   -0.30    0.95
  -3  -3  -9   -0.77    2.62
   3   3  -9    0.16    1.92
   3  -3   9    0.81    1.06
   3  -3   9   -0.11    1.49
   3   3  -9    0.03    1.98
  -3   3   9    0.66    1.17
   3  -3  -9   -1.28    2.42
   3   3   9    0.27    1.07
  -3  -3   9    0.30    1.33
  -3   3  -9   -0.24    1.64
  -4   0   0    4.74    0.76
  -4   0   0    4.55    0.38
   4   0   0    5.06    0.41
   4   0   0    4.00    0.29
   4   1   0   16.75    0.64
   4   1   0   13.11    0.52
  -4   1   0   22.23    1.11
  -4  -1   0   18.53    1.32
   4  -1   0   16.23    0.68
   4   2   0    5.26    0.44
   4  -2   0    5.31    0.48
  -4  -2   0    5.88    1.06
  -4   2   0    6.71    0.66
  -4  -2   0    2.46    0.61
   4   2   0    5.14    0.47
  -4  -2   0    5.94    0.45
  -4   2   0    6.39    0.63
  -4   3   0    2.50    0.60
  -4  -3   0    2.88    0.49
   4   3   0    3.61    0.49
  -4  -3   0    4.29    1.13
   4   3   0    2.40    0.38
   4  -3   0    2.94    0.47
  -4   3   0    2.81    0.52
  -4   4   0    2.37    0.50
  -4  -4   0    3.81    1.27
   4   4   0    2.16    0.53
   4  -4   0    2.09    0.64
  -4  -4   0    2.95    0.67
  -4   4   0    2.03    0.65
   4   4   0    1.85    0.43
   4  -4   0    2.23    0.60
  -4  -5   0    1.00    1.51
  -4  -5   0    1.62    0.93
   4   5   0    1.24    0.49
   4   5   0    1.75    0.68
  -4   5   0    1.87    0.88
   4  -5   0    1.85    0.73
  -4   5   0    1.63    0.59
   4   6   0    0.37    0.94
   4   6   0    0.27    0.67
   4  -6   0    0.66    0.90
  -4   6   0    0.07    0.58
  -4  -6   0    0.67    2.02
   4  -7   0    0.36    1.40
  -4  -7   0    1.68    2.57
  -4   7   0    1.29    0.93
   4  -7   0    2.02    1.59
   4   7   0    1.04    0.87
  -4   0   1   15.99    1.08
   4   0   1   14.06    0.59
   4   0  -1   15.09    0.58
  -4   0  -1   12.38    0.68
   4   0   1   15.47    0.44
  -4   0  -1   13.36    1.08
   4   0  -1   15.06    0.66
  -4   0   1   14.78    0.59
   4   1  -1    0.59    0.32
   4   1  -1    0.27    0.29
   4  -1   1    0.52    0.18
  -4  -1  -1    0.71    0.47
   4  -1   1    0.34    0.31
   4   1  -1    0.25    0.31
  -4   1   1    0.25    0.26
  -4   1   1    0.73    0.52
  -4  -1  -1    0.64    0.80
   4   1   1    0.45    0.33
  -4  -1   1    0.49    0.82
  -4   1  -1    0.03    0.65
   4  -1  -1    0.31    0.30
  -4   1  -1    0.77    0.49
   4  -1  -1    0.41    0.36
   4   1   1    0.52    0.20
  -4  -2  -1    5.82    0.72
  -4   2   1    6.10    0.31
   4   2  -1    5.97    0.48
  -4  -2  -1    6.71    1.14
   4  -2   1    5.50    0.50
  -4   2   1    5.03    0.59
   4   2  -1    4.29    0.42
   4   2   1    7.04    0.43
   4  -2  -1    5.54    0.63
   4  -2  -1    3.99    0.47
   4   2   1    5.39    0.49
  -4   2  -1    6.65    0.71
  -4  -2   1    6.18    1.10
  -4   2  -1    6.14    0.61
   4  -3   1    0.30    0.39
  -4   3   1    0.32    0.19
  -4  -3  -1    0.10    0.60
   4   3  -1    0.24    0.32
   4   3  -1    0.06    0.44
  -4   3   1    0.06    0.42
   4   3  -1    0.20    0.35
  -4  -3  -1    0.06    0.89
  -4   3  -1    0.28    0.53
   4   3   1    0.13    0.28
  -4  -3   1   -0.06    1.02
  -4   3  -1    0.36    0.49
   4  -3  -1    0.38    0.45
   4  -3  -1   -0.86    0.56
   4   3   1    0.07    0.37
  -4   4   1    0.65    0.32
   4  -4   1    1.00    0.52
  -4  -4  -1    0.79    1.23
  -4   4   1    0.80    0.41
   4   4  -1    0.75    0.53
   4   4  -1    0.52    0.51
   4   4  -1    0.92    0.45
  -4  -4  -1    0.73    0.75
   4  -4  -1    0.98    0.60
  -4  -4   1    0.89    1.32
   4   4   1    1.25    0.43
   4   4   1    0.82    0.50
  -4   4  -1    1.17    0.52
  -4   4  -1    0.78    0.61
   4  -4  -1   -0.08    0.66
   4   5  -1    0.05    0.54
  -4  -5  -1   -0.51    1.49
   4  -5   1    0.13    0.60
   4   5  -1    0.23    0.62
  -4   5   1    0.07    0.56
  -4  -5  -1    0.09    1.04
  -4  -5   1    2.17    1.11
   4   5   1    0.06    0.44
   4  -5  -1   -0.60    0.76
   4  -5  -1    0.14    0.78
  -4   5  -1    0.01    0.75
  -4   5  -1    0.26    0.54
  -4  -5   1    0.39    1.61
   4   5   1    0.18    0.64
  -4   6   1    0.52    0.61
  -4  -6  -1   -0.67    1.71
   4   6  -1    0.77    0.84
   4  -6   1    0.40    0.82
   4   6  -1    0.45    0.63
  -4  -6  -1    0.39    1.91
   4  -6  -1    0.25    1.08
   4   6   1    0.90    0.69
   4  -6  -1    0.83    1.14
  -4   6  -1    1.60    1.08
  -4  -6   1    0.49    2.10
  -4   6  -1    0.32    0.62
  -4  -7  -1    1.05    2.47
   4   7  -1   -0.04    0.95
   4   7  -1   -0.12    1.49
   4  -7   1    0.27    1.15
  -4   7   1   -0.27    0.93
  -4  -7   1    0.01    2.81
  -4   7  -1   -0.10    0.91
   4  -7  -1    0.11    1.33
  -4   7  -1   -0.07    1.33
   4   7   1    0.28    0.86
  -4   0   2    7.43    0.84
   4   0  -2   10.32    0.70
   4   0   2   10.97    0.43
   4   0  -2   11.57    0.62
  -4   0  -2   12.23    0.88
  -4   0   2   11.14    0.58
   4   0   2    9.62    0.54
  -4   0  -2   11.86    1.16
  -4  -1  -2    4.95    0.99
  -4  -1  -2    6.19    0.82
   4  -1   2    4.92    0.35
  -4   1   2    4.40    0.61
  -4   1   2    4.66    0.43
   4   1  -2    3.73    0.61
   4  -1   2    4.12    0.43
   4   1  -2    5.85    0.53
  -4   1  -2    6.11    0.71
   4  -1  -2    4.12    0.48
   4  -1  -2    4.63    0.57
   4   1   2    5.30    0.37
  -4  -1   2    4.08    0.90
  -4   1  -2    5.20    0.86
   4   1   2    3.64    0.37
  -4  -1   2    5.23    0.55
  -4  -2  -2    4.50    1.05
   4   2  -2    2.47    0.45
   4   2  -2    5.87    0.52
   4  -2   2    5.07    0.36
  -4   2   2    4.51    0.58
  -4  -2  -2    4.75    0.94
  -4   2   2    4.01    0.39
   4  -2   2    3.81    0.44
  -4   2  -2    4.78    0.71
   4   2   2    5.01    0.39
  -4  -2   2    4.66    0.56
   4   2   2    4.60    0.44
  -4  -2   2    4.16    1.14
   4  -2  -2    4.62    0.61
   4  -2  -2    4.39    0.51
  -4   2  -2    5.14    0.74
   4   3  -2    0.73    0.43
   4  -3   2    0.57    0.37
  -4   3   2    0.54    0.30
   4  -3   2    0.87    0.39
   4   3  -2    0.50    0.43
  -4   3   2    0.80    0.49
  -4  -3  -2    0.47    0.79
  -4  -3  -2    1.13    1.09
  -4   3  -2    0.79    0.55
   4   3   2    0.59    0.32
   4  -3  -2    0.82    0.48
   4  -3  -2    0.75    0.53
  -4   3  -2    0.36    0.57
   4   3   2    0.33    0.37
  -4  -3   2    0.43    1.24
  -4  -4  -2    0.73    0.92
  -4   4   2    0.82    0.34
   4   4  -2    0.99    0.50
   4   4  -2    0.51    0.52
   4  -4   2    1.14    0.75
   4  -4   2    1.01    0.57
  -4   4   2    0.85    0.52
  -4  -4  -2    1.75    1.13
   4   4  -2    1.22    0.57
  -4   4  -2    1.44    0.55
  -4   4  -2    1.17    0.67
   4  -4  -2    1.11    0.67
   4   4   2    0.39    0.50
  -4  -4   2    0.84    1.48
   4  -4  -2    1.37    0.56
   4   4   2    0.93    0.41
  -4  -5  -2   -0.01    1.08
   4   5  -2    0.08    0.54
   4   5  -2    0.03    0.68
   4   5  -2   -0.02    0.70
   4  -5   2    0.23    0.67
  -4   5   2    0.21    0.59
  -4  -5  -2    0.94    1.56
  -4   5  -2    0.18    0.57
   4   5   2    0.09    0.80
  -4   5  -2   -0.43    0.73
  -4  -5   2    0.32    1.79
   4  -5  -2    0.18    0.75
   4  -5  -2    0.05    0.84
   4   5   2    0.23    0.43
   4   6  -2    0.50    0.93
  -4   6   2    0.73    0.70
  -4  -6  -2   -0.21    1.71
  -4  -6  -2    1.04    1.74
   4  -6   2    0.16    0.89
   4  -6  -2    1.02    0.88
  -4  -6   2    0.52    2.43
   4   6   2    0.13    0.58
  -4   6  -2    0.34    0.88
  -4   6  -2    0.38    0.67
   4  -7   2    0.10    1.14
  -4  -7  -2    0.27    2.50
  -4   7   2    0.25    0.84
   4   7  -2    0.29    1.40
  -4  -7   2    0.06    1.61
   4  -7  -2    0.30    1.27
  -4  -7   2   -1.33    4.08
   4   7   2   -0.20    0.81
  -4   7  -2    0.13    1.12
  -4   7  -2   -0.14    1.11
   4   0   3   18.42    0.65
  -4   0   3   18.55    1.01
   4   0   3   18.43    0.76
  -4   0   3   17.08    0.76
   4   0  -3   21.29    0.82
  -4   0  -3   22.84    1.51
   4   0  -3   18.16    1.10
  -4   0  -3   20.05    1.20
  -4   1   3    1.38    0.56
   4   1  -3    1.78    0.74
  -4   1   3    2.10    0.43
   4   1  -3    2.02    0.46
   4  -1   3    2.31    0.40
  -4  -1  -3    2.34    0.95
  -4  -1  -3    3.19    0.97
   4  -1   3    2.78    0.38
  -4  -1   3    1.57    0.91
  -4   1  -3    1.85    0.81
  -4   1  -3    3.08    0.79
   4  -1  -3    2.10    0.59
   4   1   3    2.35    0.41
   4   1   3    2.81    0.37
  -4  -1   3    2.52    0.47
   4  -1  -3    1.99    0.47
   4   2  -3   14.49    0.73
   4  -2   3   14.50    0.63
  -4  -2  -3   14.94    1.38
   4  -2   3   12.55    0.69
  -4  -2  -3   15.10    1.37
   4   2  -3    7.08    0.85
  -4   2   3    8.79    0.68
  -4   2   3   14.33    0.66
   4   2   3   12.20    0.64
   4  -2  -3   10.89    0.72
  -4  -2   3   17.67    0.97
  -4  -2   3   13.66    1.33
  -4   2  -3   15.34    0.98
   4  -2  -3   13.56    1.07
  -4   2  -3   15.56    1.00
   4   2   3   13.57    0.63
  -4   3   3    1.03    0.43
  -4  -3  -3    1.04    1.08
   4  -3   3    1.77    0.54
   4   3  -3    1.70    0.54
   4  -3   3    0.93    0.48
  -4  -3  -3    0.88    1.10
  -4   3   3    0.85    0.40
   4   3  -3    0.59    0.57
   4   3   3    0.75    0.42
   4  -3  -3    1.00    0.63
  -4  -3   3    0.39    1.40
   4  -3  -3    1.42    0.57
  -4  -3   3    0.52    0.57
  -4   3  -3    1.61    0.60
   4   3   3    1.54    0.38
  -4   3  -3    1.35    0.81
   4  -4   3    7.79    0.72
   4   4  -3    8.15    0.78
   4  -4   3    8.77    0.98
  -4  -4  -3    6.64    1.38
   4   4  -3    4.90    0.80
  -4   4   3    4.95    0.49
  -4   4   3    5.18    0.65
  -4  -4  -3    6.31    1.30
  -4  -4   3    8.43    0.98
   4  -4  -3    4.95    0.69
   4   4   3    7.14    0.58
   4   4   3    1.90    0.70
  -4   4  -3    7.17    0.71
   4  -4  -3    6.80    0.95
  -4  -4   3    5.84    1.81
  -4   4  -3    7.34    1.11
   4   5  -3    0.64    0.85
   4   5  -3    1.35    0.71
  -4   5   3   -0.12    0.62
  -4  -5  -3    1.42    1.65
  -4  -5  -3    1.07    1.35
   4  -5   3    0.68    0.68
   4   5   3    0.71    0.53
  -4   5  -3    1.03    0.94
   4  -5  -3    0.70    0.77
  -4  -5   3    0.90    0.90
  -4  -5   3    0.54    2.32
  -4   5  -3    0.32    0.60
   4  -6   3    3.32    0.94
  -4  -6  -3    1.95    2.02
  -4   6   3    1.49    0.81
  -4  -6  -3    2.33    2.17
   4   6  -3    4.44    1.05
   4   6   3    2.73    0.66
   4  -6  -3    2.29    1.02
  -4   6  -3    2.64    1.21
  -4   6  -3    2.83    0.92
  -4  -6   3    2.57    1.18
   4   7  -3    0.40    1.46
  -4   7   3    0.14    0.82
  -4  -7  -3    1.02    2.75
   4  -7   3    0.25    1.24
   4  -7  -3    0.41    1.32
  -4   7  -3    0.23    1.20
  -4  -7   3   -0.25    1.67
   4   7   3    0.12    0.73
   4   0   4    7.44    0.58
  -4   0   4    6.20    0.61
   4   0   4    8.00    0.56
  -4   0   4    6.68    0.73
   4   0  -4    6.28    0.61
  -4   0  -4    6.95    1.13
   4   0  -4    5.04    1.01
  -4   0  -4    6.83    1.19
   4   1  -4   11.81    1.23
   4  -1   4   17.04    0.75
  -4   1   4   12.37    0.82
  -4  -1  -4   14.76    1.49
   4   1  -4   17.08    0.82
   4  -1   4   14.38    0.74
  -4   1   4   14.06    0.77
  -4  -1  -4   17.87    1.55
  -4   1  -4   13.98    1.20
   4  -1  -4   11.39    0.76
  -4  -1   4   16.98    0.91
  -4  -1   4   16.14    1.05
  -4   1  -4   13.34    1.21
   4   1   4   15.77    0.70
   4  -1  -4   15.75    1.29
   4   1   4   17.81    0.70
  -4   2   4    2.96    0.52
  -4  -2  -4    3.57    1.20
   4  -2   4    3.63    0.56
  -4   2   4    3.95    0.56
   4   2  -4    2.29    0.54
  -4  -2  -4    3.38    1.19
   4   2  -4    0.91    0.80
   4  -2   4    4.61    0.57
  -4  -2   4    2.66    1.15
   4  -2  -4    2.38    0.62
   4   2   4    2.97    0.43
   4  -2  -4    2.90    0.76
  -4  -2   4    3.70    0.57
  -4   2  -4    4.47    0.90
   4   2   4    3.93    0.50
  -4   2  -4    3.57    0.83
  -4   3   4    7.52    0.73
   4   3  -4    3.32    0.88
   4  -3   4    8.93    0.77
  -4  -3  -4   10.53    1.52
   4   3  -4    8.56    0.79
  -4   3   4    6.95    0.65
  -4  -3  -4    6.71    1.46
   4  -3   4    8.43    0.71
  -4  -3   4    5.97    1.57
   4  -3  -4    4.80    0.71
  -4   3  -4    9.11    0.80
   4   3   4    4.14    0.60
  -4  -3   4    7.03    0.81
  -4   3  -4    6.79    0.96
   4  -3  -4    7.42    0.98
   4   3   4    7.54    0.63
  -4  -4  -4    1.94    1.48
  -4   4   4    1.07    0.54
   4   4  -4    1.51    0.67
   4   4  -4    0.50    0.79
   4  -4   4    1.98    1.12
  -4   4   4    2.21    0.68
   4  -4   4    1.35    0.53
  -4  -4  -4    1.79    1.42
  -4  -4   4    1.27    0.75
  -4   4  -4    1.46    0.62
  -4  -4   4    1.74    2.89
  -4   4  -4    1.26    1.08
   4   4   4    1.73    0.49
   4  -4  -4    1.73    0.81
  -4   5   4    2.96    0.68
  -4  -5  -4    2.94    1.65
   4   5  -4    1.73    1.14
   4  -5   4    4.50    0.83
   4   5  -4    2.94    0.80
  -4  -5  -4    5.32    1.80
   4  -5  -4    3.25    1.04
   4   5   4    3.52    0.66
  -4   5  -4    3.20    1.16
  -4  -5   4    4.76    1.05
   4   6  -4    0.52    1.20
   4  -6   4    1.58    0.96
  -4   6   4    1.04    0.87
  -4  -6  -4    2.17    2.21
  -4  -6  -4    0.92    2.45
   4  -6  -4    0.88    1.16
  -4   6  -4    0.82    1.19
  -4  -6   4    1.01    1.16
   4   6   4    1.10    0.72
   4   7  -4    3.31    1.68
  -4  -7  -4    2.14    2.74
  -4   7   4    1.71    0.98
   4  -7   4    1.90    1.10
  -4  -7   4    1.88    1.79
   4  -7  -4    2.25    1.69
  -4   7  -4    1.53    1.37
   4   7   4    0.98    0.95
  -4   0  -5    5.76    1.33
   4   0   5    6.19    0.56
   4   0  -5    3.18    0.61
  -4   0   5    5.38    0.72
  -4   0   5    5.63    0.71
   4   0   5    6.53    0.59
  -4   0  -5    6.35    1.23
   4   0  -5    4.64    1.08
  -4  -1  -5   -0.37    1.20
  -4   1   5   -0.06    0.54
   4   1  -5   -0.07    0.52
  -4   1   5   -0.03    0.54
  -4  -1  -5   -0.76    1.25
   4   1  -5    0.12    0.99
   4  -1   5    0.11    0.43
   4  -1   5    0.03    0.52
  -4   1  -5    0.01    1.05
   4   1   5   -0.08    0.46
  -4  -1   5    0.12    0.74
  -4  -1   5   -0.07    0.50
   4   1   5   -0.01    0.38
  -4   1  -5   -0.57    0.97
   4  -1  -5    0.16    0.58
   4  -1  -5   -0.19    0.81
   4  -2   5    5.90    0.74
   4  -2   5    5.01    0.56
  -4  -2  -5    3.77    1.45
   4   2  -5    1.95    1.01
  -4   2   5    6.17    0.70
   4   2  -5    6.29    0.79
  -4  -2  -5    7.15    1.47
  -4   2   5    4.90    0.67
  -4   2  -5    3.17    0.97
  -4  -2   5    5.60    0.77
   4   2   5    6.48    0.62
  -4  -2   5    4.58    1.25
   4   2   5    5.76    0.61
   4  -2  -5    5.29    1.07
  -4   2  -5    4.41    1.00
   4  -2  -5    4.01    0.74
   4  -3   5    0.22    0.80
   4   3  -5    0.02    0.63
  -4   3   5    0.13    0.63
   4   3  -5   -0.52    0.88
  -4  -3  -5    0.69    1.47
   4  -3   5    0.25    0.45
  -4  -3  -5   -0.03    1.56
  -4   3   5    0.25    0.64
   4  -3  -5   -0.17    1.07
   4   3   5    0.14    0.44
  -4   3  -5    0.28    1.02
   4  -3  -5    0.13    0.92
  -4  -3   5    0.11    0.66
  -4   3  -5   -0.34    0.84
   4  -4   5    5.24    1.32
   4  -4   5    4.88    0.77
  -4  -4  -5    4.26    1.69
  -4   4   5    3.48    0.67
  -4   4   5    3.39    0.71
   4   4  -5    1.13    0.97
   4   4  -5    3.03    0.77
  -4  -4  -5    4.10    1.88
   4  -4  -5    2.62    1.06
   4   4   5    3.29    0.60
  -4  -4   5    5.06    1.00
  -4   4  -5    2.70    1.12
   4   5  -5    0.07    0.92
  -4   5   5    0.06    0.92
   4   5  -5    0.33    1.65
   4  -5   5    0.17    0.77
  -4  -5  -5   -0.20    1.92
  -4   5   5    0.55    0.86
  -4  -5  -5    2.03    1.95
   4  -5  -5    0.06    1.18
  -4   5  -5   -0.39    1.31
  -4  -5   5    0.35    0.98
   4   5   5    0.23    0.65
   4   6  -5    2.52    1.28
  -4  -6  -5    1.55    2.79
  -4  -6  -5    1.78    1.99
   4  -6   5    1.60    0.95
  -4   6   5    1.30    0.99
  -4  -6   5    1.19    1.41
  -4   6  -5    1.54    1.40
   4   6   5    2.50    0.78
   4  -6  -5    0.97    1.52
  -4   0   6    0.23    0.61
   4   0   6    0.31    0.52
  -4   0   6    0.35    0.75
   4   0  -6    0.37    0.74
   4   0   6    0.06    0.55
   4   0  -6   -0.49    1.19
  -4   0  -6   -0.09    1.45
  -4   0  -6   -1.01    1.31
  -4  -1  -6    0.54    1.46
  -4   1   6    0.31    0.68
   4  -1   6    0.09    0.62
  -4  -1  -6    0.63    1.51
   4   1  -6    0.56    0.75
  -4   1   6    0.84    0.66
   4  -1   6    0.49    0.51
   4   1  -6    0.29    1.18
  -4   1  -6    0.02    1.08
  -4   1  -6    0.41    1.54
   4  -1  -6   -0.15    0.78
   4   1   6    0.54    0.60
   4   1   6    0.36    0.60
   4  -1  -6    1.12    1.23
  -4  -1   6    0.22    0.72
  -4   2   6    0.43    0.70
  -4  -2  -6    0.00    1.48
   4   2  -6    0.15    0.76
  -4  -2  -6   -0.52    1.56
   4  -2   6    0.17    0.53
  -4   2   6   -0.39    0.68
   4   2  -6    0.25    1.15
   4  -2   6   -0.04    0.78
  -4  -2   6    0.08    0.74
   4  -2  -6    0.43    0.95
  -4   2  -6   -0.11    1.21
   4  -2  -6   -0.07    1.01
   4   2   6   -0.06    0.49
   4  -3   6    0.01    0.86
  -4   3   6    0.03    0.69
   4  -3   6    0.36    0.54
   4   3  -6    0.12    0.74
  -4  -3  -6    0.30    1.91
  -4   3   6   -0.15    0.71
  -4  -3  -6    0.71    1.61
   4   3  -6   -0.36    1.12
   4   3   6    0.14    0.57
  -4   3  -6    0.42    1.23
   4  -3  -6    0.09    1.09
  -4  -3   6   -0.22    0.75
   4  -4   6    0.18    0.61
  -4   4   6   -0.02    0.76
  -4  -4  -6   -1.29    2.13
  -4  -4  -6    0.30    1.79
   4   4  -6    0.14    1.27
   4   4  -6   -0.24    0.82
  -4   4   6   -0.09    0.77
   4   4   6   -0.09    0.60
  -4  -4   6   -0.11    1.11
   4  -4  -6    0.27    1.41
  -4   4  -6    0.61    1.05
   4  -5   6    0.41    0.79
  -4  -5  -6    0.59    2.33
   4   5  -6    0.38    2.00
  -4  -5  -6   -0.66    2.51
  -4   5   6   -0.08    1.17
   4   5  -6    0.34    1.13
  -4   5   6    0.34    1.00
  -4   5  -6    0.01    1.70
   4  -5  -6    0.29    1.35
   4   5   6   -0.17    0.65
  -4  -5   6    0.15    1.33
  -4   6   6   -0.01    1.03
   4   6  -6   -0.10    1.33
  -4  -6  -6    1.86    2.67
  -4  -6  -6    0.02    3.18
   4  -6   6    0.20    1.11
  -4   6  -6   -0.08    1.66
  -4  -6   6   -0.09    1.47
   4  -6  -6   -0.08    1.66
   4   6   6    0.06    1.02
   4   0  -7    0.41    0.97
   4   0  -7   -0.19    1.49
   4   0   7    0.96    0.65
   4   0   7    0.74    0.63
  -4   0   7    0.08    0.84
  -4   0  -7   -0.32    1.57
   4  -1   7    0.65    0.82
  -4  -1  -7    0.40    1.69
  -4   1   7    1.37    0.93
   4   1  -7    0.11    0.91
  -4  -1  -7    1.00    1.95
   4   1  -7    0.58    1.50
   4  -1   7    0.74    0.66
  -4   1   7    1.31    0.86
   4  -1  -7    0.50    1.09
   4   1   7    1.00    0.64
  -4  -1   7    0.89    0.92
   4  -1  -7    0.05    1.41
  -4   1  -7    1.17    1.46
   4   2  -7   -0.42    1.37
   4  -2   7    1.22    0.92
  -4   2   7    1.31    0.82
  -4  -2  -7    0.71    2.01
   4  -2   7    1.71    0.65
  -4  -2  -7    2.26    1.96
  -4   2   7    0.42    0.83
   4   2  -7    1.14    0.97
   4   2   7    1.00    0.69
  -4  -2   7    0.67    0.86
  -4   2  -7    0.31    1.45
   4  -2  -7    1.17    1.42
  -4   3   7    0.40    0.91
  -4  -3  -7    2.64    2.06
  -4   3   7    0.25    0.87
  -4  -3  -7    2.04    2.29
   4   3  -7    0.48    0.87
   4   3  -7   -1.08    1.34
   4  -3   7    0.86    0.75
   4  -3   7    0.42    1.08
   4  -3  -7    1.31    1.70
  -4  -3   7    0.62    1.13
  -4   3  -7    0.86    1.45
   4   3   7    0.70    0.79
  -4  -4  -7    1.58    2.26
  -4  -4  -7    0.20    2.56
  -4   4   7    0.51    0.90
   4  -4   7    1.22    0.88
   4   4  -7   -0.03    1.49
   4   4  -7    0.66    1.26
  -4   4   7    1.32    1.08
   4   4   7    0.77    0.71
  -4   4  -7    0.41    1.29
   4  -4  -7    0.21    1.50
  -4  -4   7    0.60    1.23
   4  -5   7    0.80    0.95
  -4  -5  -7    1.74    2.53
   4   5  -7    0.27    1.29
  -4   5   7    0.18    1.09
  -4   5   7    0.30    1.51
  -4  -5  -7   -0.57    3.05
   4  -5  -7   -0.29    1.88
  -4   5  -7   -0.66    1.62
   4   5   7    0.28    0.87
  -4  -5   7    0.63    1.49
  -4   0  -8    0.77    1.70
   4   0   8    0.51    0.88
  -4   0   8   -0.08    1.02
   4   0   8    0.05    1.11
   4   0  -8    0.22    1.22
   4   0  -8    0.47    1.84
   4   1  -8   -0.42    1.70
  -4   1   8   -0.17    0.90
  -4  -1  -8    0.37    1.77
   4   1  -8   -0.27    1.12
   4  -1   8    0.08    0.81
   4  -1   8   -0.03    0.95
   4  -1  -8   -0.97    1.88
  -4   1  -8    0.43    1.69
  -4  -1   8   -0.32    1.01
   4   1   8    0.04    0.90
  -4  -2  -8    0.38    2.10
   4  -2   8    0.65    0.82
   4   2  -8   -0.20    1.75
   4  -2   8    0.56    1.13
   4   2  -8    0.26    1.16
  -4  -2  -8    0.96    2.99
  -4   2   8    0.37    0.86
   4   2   8    0.37    0.81
  -4  -2   8    0.55    1.07
   4  -2  -8    0.12    1.86
  -4   2  -8    0.06    1.49
   4   3  -8    0.17    1.08
  -4  -3  -8   -1.53    2.58
  -4   3   8   -0.58    1.13
   4   3  -8   -0.61    1.77
  -4  -3  -8    0.83    2.70
  -4   3   8   -0.19    1.21
   4  -3   8    0.16    0.79
   4  -3   8   -0.71    1.31
  -4  -3   8   -0.03    1.12
   4  -3  -8   -0.32    1.83
  -4   3  -8   -0.18    1.49
   4   3   8    0.01    0.80
  -4   4   8    0.46    1.11
   4   4  -8    0.34    2.17
   4   4  -8   -0.08    1.58
   4  -4   8    0.42    0.90
  -4  -4  -8    0.62    2.86
  -4   4   8    0.18    1.12
  -4  -4  -8   -0.78    3.03
   4   4   8   -0.23    0.77
  -4   4  -8   -0.23    1.76
   4  -4  -8   -0.37    2.14
  -4  -4   8    0.19    1.41
   4   0  -9   -0.92    2.13
  -4   0  -9   -0.16    2.03
  -4   0   9    0.88    1.23
   4   0   9    0.75    0.91
   4  -1   9    1.96    1.22
   4   1  -9   -0.70    2.16
  -4  -1  -9   -1.07    2.52
   4   1  -9    0.36    1.57
  -4   1   9    1.31    1.12
   4  -1   9    2.76    1.50
  -4   1  -9    0.42    2.34
  -4  -1   9    2.15    1.31
   4   1   9    1.69    0.96
   4  -1  -9    0.54    2.22
   4   2  -9   -0.57    2.16
   4  -2   9    0.52    1.42
  -4  -2  -9    0.52    2.81
   4  -2   9    1.06    1.09
   4   2  -9    0.15    1.57
  -4   2   9   -0.08    1.27
   4   2   9    0.37    1.06
  -4   2  -9   -0.22    1.80
  -4  -2   9    0.38    1.23
   4  -2  -9    0.68    2.51
   5   0   0    0.14    0.34
  -5   0   0    0.00    0.35
   5   0   0    0.06    0.27
  -5   0   0    0.24    0.82
  -5  -1   0   -0.51    0.82
  -5   1   0   -0.06    0.38
   5   1   0    0.14    0.32
   5  -1   0   -0.07    0.33
   5  -1   0    0.00    0.26
   5   1   0   -0.02    0.33
  -5   1   0    0.08    0.65
  -5   2   0   -0.08    0.44
   5   2   0   -0.04    0.38
  -5   2   0   -0.21    0.54
   5   2   0   -0.05    0.33
   5  -2   0   -0.07    0.41
  -5  -2   0    0.09    1.01
  -5  -3   0    0.13    0.56
   5  -3   0    0.09    0.43
   5   3   0   -0.14    0.43
  -5   3   0    0.20    0.58
   5   3   0    0.04    0.36
  -5   3   0   -0.31    0.54
  -5  -3   0    0.27    1.23
  -5   4   0   -0.01    0.54
  -5  -4   0   -0.50    0.87
   5  -4   0    0.10    0.59
  -5  -4   0    0.29    1.46
   5   4   0   -0.13    0.52
   5   4   0   -0.05    0.41
  -5   4   0    0.17    0.65
  -5   5   0    0.05    0.60
   5   5   0   -0.30    0.70
  -5  -5   0    0.03    1.73
   5  -5   0    0.07    0.79
   5   5   0   -0.04    0.48
  -5   5   0   -0.18    0.77
  -5  -6   0   -0.05    2.17
   5   6   0    0.14    0.74
   5  -6   0   -0.04    1.04
   5   6   0    0.15    0.88
  -5   6   0   -0.41    0.70
   5   7   0   -0.19    0.91
  -5   7   0   -0.02    0.89
  -5  -7   0    0.19    2.99
   5  -7   0   -1.23    1.43
   5  -7   0   -0.52    1.67
   5   0  -1   44.01    1.31
   5   0  -1   44.40    1.27
   5   0   1   38.53    0.98
  -5   0  -1   44.76    1.40
  -5   0   1   44.31    1.15
  -5   0   1   46.02    1.68
   5   0   1   43.86    1.25
  -5   0  -1   39.20    1.59
  -5   1   1    5.78    0.78
   5   1  -1    5.66    0.47
   5  -1   1    6.50    0.31
  -5  -1  -1    6.82    0.58
   5   1  -1    8.97    0.62
   5  -1   1    5.47    0.49
  -5  -1  -1    8.49    1.23
   5   1  -1    6.24    0.43
  -5   1   1    7.03    0.43
   5   1   1    8.98    0.46
  -5   1  -1    8.09    1.00
   5   1   1    6.90    0.57
  -5   1  -1    4.64    0.62
  -5  -1   1    5.77    1.04
   5  -1  -1    7.40    0.63
   5  -1  -1    6.78    0.57
  -5  -2  -1   29.61    1.22
   5   2  -1   30.50    1.01
   5  -2   1   26.92    1.05
  -5   2   1   29.28    1.16
  -5   2   1   29.50    0.72
  -5  -2  -1   27.12    1.76
   5   2   1   29.71    0.84
  -5   2  -1   30.40    1.23
   5  -2  -1   27.01    1.22
   5  -2  -1   27.69    1.05
  -5  -2   1   24.26    1.65
  -5   2  -1   29.52    1.19
   5   2   1   30.54    0.98
  -5   3   1    5.10    0.65
  -5  -3  -1    2.82    0.84
  -5  -3  -1    3.92    1.21
  -5   3   1    3.05    0.21
   5  -3   1    4.79    0.63
   5   3  -1    4.72    0.61
   5   3  -1    3.95    0.47
  -5   3  -1    4.66    0.73
   5   3   1    3.42    0.42
   5  -3  -1    2.91    0.67
  -5  -3   1    3.63    1.30
  -5   3  -1    5.34    0.74
   5   3   1    3.41    0.51
  -5  -3   1    4.82    0.52
   5  -3  -1    4.38    0.62
   5   4  -1   11.87    0.79
   5   4  -1   13.11    0.86
  -5  -4  -1   13.62    1.81
   5  -4   1   13.80    0.95
  -5  -4  -1   11.99    1.24
  -5   4   1   12.56    0.89
  -5   4  -1   15.75    1.29
  -5   4  -1   14.06    0.96
   5   4   1   13.11    0.76
   5  -4  -1   14.19    0.96
   5  -4  -1   13.40    1.28
   5   4   1   10.81    0.77
  -5  -4   1   16.22    1.15
  -5  -4   1   10.68    1.73
  -5   5   1    2.01    0.69
   5   5  -1    2.42    0.69
  -5  -5  -1    1.79    1.72
   5  -5   1    2.53    0.76
   5   5  -1    2.85    0.78
   5   5   1    2.22    0.62
   5   5   1    1.76    0.73
   5  -5  -1    2.11    0.86
  -5   5  -1    1.80    0.82
  -5   5  -1    2.40    0.64
  -5  -5   1    2.09    2.06
   5  -5  -1    0.42    0.82
  -5  -6  -1    2.73    2.29
   5  -6   1    6.02    1.05
   5   6  -1    5.64    0.84
  -5   6   1    4.70    0.87
   5   6  -1    5.52    1.00
   5  -6  -1    4.93    1.24
  -5   6  -1    7.08    1.42
  -5   6  -1    5.90    0.87
   5   6   1    6.35    0.85
   5  -6  -1    5.22    1.19
  -5  -6   1    2.94    2.41
   5  -7   1    1.28    1.30
   5   7  -1    1.17    1.03
  -5   7   1    0.60    0.91
   5   7  -1    1.62    1.55
  -5  -7  -1    0.76    2.77
  -5   7  -1    0.96    1.31
  -5   7  -1    1.29    0.95
  -5  -7   1    0.73    3.31
   5   7   1    1.25    0.85
   5  -7  -1    1.16    1.37
   5   0   2    0.54    0.33
  -5   0   2    0.45    0.39
   5   0  -2    0.18    0.44
  -5   0  -2    0.42    0.91
  -5   0   2    0.13    0.80
  -5   0  -2    0.52    0.56
   5   0  -2    0.08    0.38
   5   0   2    0.36    0.25
   5  -1   2   15.95    0.54
  -5   1   2   17.36    0.70
   5  -1   2   16.81    0.77
  -5  -1  -2   20.32    1.57
   5   1  -2   16.96    0.91
  -5   1   2   19.12    1.09
  -5  -1  -2   18.76    1.05
   5   1  -2   16.87    0.79
   5  -1  -2   17.62    0.81
   5   1   2   17.76    0.60
  -5   1  -2   18.55    1.33
  -5  -1   2   15.85    0.75
  -5   1  -2   17.18    0.96
   5   1   2   15.35    0.71
  -5  -1   2   17.70    1.37
   5  -1  -2   16.23    0.84
   5  -2   2    0.02    0.41
  -5   2   2   -0.18    0.59
   5  -2   2   -0.08    0.25
  -5  -2  -2    0.04    0.92
   5   2  -2   -0.04    0.38
  -5  -2  -2   -0.26    1.01
  -5   2   2   -0.05    0.35
   5   2  -2    0.22    0.39
   5   2   2    0.20    0.40
  -5   2  -2    0.05    0.62
  -5   2  -2   -0.04    0.73
  -5  -2   2   -0.03    1.11
   5   2   2    0.26    0.33
   5  -2  -2   -0.09    0.48
  -5  -2   2    0.21    0.53
   5  -2  -2    0.26    0.39
   5  -3   2   10.83    0.49
   5   3  -2   13.28    0.86
   5   3  -2   10.72    0.73
  -5   3   2   10.95    0.51
  -5  -3  -2   13.22    1.66
  -5   3   2    8.41    0.74
   5  -3   2   11.81    0.80
  -5  -3  -2   11.56    1.30
   5   3   2   10.68    0.63
  -5  -3   2   10.54    1.67
   5   3   2    7.89    0.62
  -5   3  -2   14.77    1.00
   5  -3  -2   10.25    0.80
   5  -3  -2   11.55    0.98
  -5   3  -2   11.34    1.03
  -5  -4  -2    0.23    1.15
   5   4  -2   -0.11    0.61
   5  -4   2    0.08    0.57
   5   4  -2    0.18    0.49
  -5  -4  -2   -0.10    1.36
   5   4  -2    0.21    0.70
  -5   4   2    0.11    0.46
   5  -4  -2    0.10    0.69
  -5   4  -2    0.29    0.69
  -5   4  -2    0.07    0.64
   5   4   2   -0.01    0.41
   5  -4  -2    0.36    0.64
   5   4   2   -0.04    0.55
  -5  -4   2   -0.04    1.67
   5   5  -2    4.52    0.85
   5   5  -2    4.39    0.80
  -5  -5  -2    4.68    1.97
  -5   5   2    2.97    0.71
  -5  -5  -2    5.77    1.90
   5  -5   2    4.26    0.83
   5  -5  -2    4.71    0.98
  -5  -5   2    2.66    2.19
  -5   5  -2    5.34    1.00
   5   5   2    4.59    0.61
  -5   5  -2    5.20    0.71
   5   5   2    2.55    1.06
   5  -5  -2    5.41    0.97
   5   6  -2    0.03    0.91
   5  -6   2    0.19    0.82
  -5  -6  -2    0.90    1.92
  -5   6   2    0.01    0.63
   5   6   2   -0.06    0.67
  -5   6  -2   -0.15    1.09
  -5   6  -2   -0.03    0.79
  -5  -6   2    0.00    2.74
   5  -6  -2    0.06    0.89
  -5   7   2    1.26    0.97
   5  -7   2    1.89    1.30
   5   7  -2    2.75    1.45
  -5  -7  -2    1.32    2.75
   5  -7  -2    2.77    1.27
  -5   7  -2    1.54    1.11
  -5  -7   2    2.73    1.75
  -5   7  -2    2.42    1.30
  -5  -7   2   -1.54    4.66
   5   7   2    2.56    1.07
   5   0   3   17.29    0.76
   5   0  -3   15.93    0.75
  -5   0   3    9.58    1.00
  -5   0   3   15.49    0.71
   5   0  -3   15.95    0.99
   5   0   3   16.61    0.60
  -5   0  -3   19.03    1.24
  -5   0  -3   19.25    1.56
   5  -1   3    1.11    0.36
  -5  -1  -3    0.42    0.92
   5  -1   3    1.19    0.46
  -5  -1  -3    0.77    0.95
   5   1  -3    0.56    0.49
   5   1  -3    0.41    0.74
  -5   1   3    0.86    0.61
  -5   1   3    0.96    0.47
   5  -1  -3    0.96    0.59
  -5   1  -3    0.69    0.95
  -5  -1   3    0.71    0.49
  -5  -1   3    0.79    1.06
  -5   1  -3    0.52    0.63
   5   1   3    0.73    0.42
   5  -1  -3    0.42    0.42
   5   1   3    0.12    0.29
   5   2  -3   13.42    0.76
   5  -2   3   13.92    0.61
  -5   2   3   11.97    0.68
  -5  -2  -3   14.10    1.52
   5  -2   3   13.30    0.81
  -5  -2  -3   12.33    1.42
  -5   2   3   12.98    0.89
   5   2   3   13.76    0.60
   5  -2  -3   12.77    1.05
  -5   2  -3   15.89    1.17
  -5  -2   3   10.59    1.40
   5   2   3   12.50    0.70
   5  -2  -3   10.25    0.80
  -5   2  -3   12.42    1.07
  -5  -2   3   12.62    0.85
  -5   3   3    0.03    0.48
   5  -3   3    0.00    0.50
  -5  -3  -3    0.53    1.23
  -5  -3  -3    0.47    1.29
   5  -3   3    0.03    0.61
   5   3  -3    0.03    0.58
   5   3  -3   -0.17    0.51
  -5   3   3    0.04    0.51
   5   3   3    0.18    0.47
  -5   3  -3    0.16    0.81
   5  -3  -3    0.37    0.56
   5   3   3   -0.06    0.34
  -5  -3   3   -0.28    1.57
  -5  -3   3   -0.09    0.66
   5  -3  -3    0.05    0.67
  -5   3  -3   -0.26    0.68
  -5   4   3    5.41    0.63
   5   4  -3    7.81    0.90
  -5   4   3    6.16    0.73
  -5  -4  -3    7.47    1.69
  -5  -4  -3    3.94    1.56
   5  -4   3    6.55    0.75
   5   4  -3    1.94    0.83
   5  -4  -3    4.97    0.88
   5   4   3    7.16    0.60
   5  -4  -3    6.59    0.98
   5   4   3    3.79    0.77
  -5  -4   3    4.72    2.04
  -5  -4   3    6.32    1.04
  -5   4  -3    6.18    1.02
  -5   4  -3    7.51    0.86
  -5  -5  -3    0.23    1.86
  -5   5   3   -0.13    0.65
   5   5  -3    0.04    0.81
  -5  -5  -3    0.20    1.98
   5  -5   3   -0.07    0.65
  -5  -5   3    0.69    2.59
  -5   5  -3   -0.25    0.64
  -5   5  -3   -0.01    0.88
   5  -5  -3    0.06    0.87
   5   5   3    0.11    0.59
  -5  -5   3    0.22    1.07
   5  -6   3    3.05    1.03
  -5   6   3    1.82    0.71
   5   6  -3    3.76    0.92
  -5  -6  -3    2.89    2.31
  -5   6  -3    3.68    1.03
  -5  -6   3    3.18    1.43
  -5   6  -3    3.85    1.38
   5   6   3    2.34    0.77
   5  -6  -3    2.76    1.06
  -5   7   3   -0.09    0.93
   5   7  -3   -0.35    1.50
   5  -7   3    0.06    1.14
  -5  -7  -3    0.17    2.71
  -5  -7   3    0.57    1.68
  -5   7  -3    0.17    1.51
   5   7   3   -0.04    0.84
   5  -7  -3   -0.10    1.39
  -5   0   4    2.29    0.53
   5   0   4    3.92    0.51
   5   0  -4    2.81    0.88
  -5   0   4    2.91    0.77
   5   0  -4    3.36    0.61
  -5   0  -4    1.80    1.14
  -5   0  -4    2.99    1.07
   5   0   4    2.92    0.53
  -5   1   4    1.18    0.51
   5  -1   4    1.92    0.44
  -5   1   4    1.22    0.71
  -5  -1  -4    1.96    1.17
   5  -1   4    1.99    0.48
  -5  -1  -4    1.79    1.29
   5   1  -4    2.25    0.59
   5   1  -4    1.31    0.95
   5  -1  -4    0.80    0.53
  -5   1  -4    2.36    0.94
   5   1   4    1.10    0.48
  -5  -1   4    0.89    1.01
  -5  -1   4    1.78    0.52
  -5   1  -4    1.97    1.08
   5  -1  -4    1.78    0.79
   5   1   4    0.64    0.34
  -5   2   4    2.08    0.66
  -5   2   4    3.33    0.58
  -5  -2  -4    2.76    1.35
  -5  -2  -4    3.73    1.34
   5   2  -4    0.94    0.84
   5   2  -4    3.37    0.69
   5  -2   4    4.13    0.60
   5  -2   4    3.14    0.54
   5  -2  -4    3.12    0.85
  -5   2  -4    2.90    0.96
  -5  -2   4    2.84    0.61
   5   2   4    2.93    0.46
  -5  -2   4    2.06    1.39
   5   2   4    3.64    0.58
  -5   2  -4    2.89    0.95
   5  -2  -4    2.79    0.69
   5  -3   4    2.01    0.52
  -5   3   4    1.84    0.62
   5  -3   4    1.97    0.73
  -5  -3  -4    2.25    1.32
   5   3  -4    2.17    0.69
  -5   3   4    1.77    0.52
   5   3  -4    0.03    0.81
  -5  -3  -4    1.63    1.51
   5   3   4    1.78    0.73
  -5  -3   4    1.52    0.69
  -5  -3   4    1.37    1.70
   5   3   4    2.81    0.50
   5  -3  -4    1.34    0.77
  -5   3  -4    2.16    0.97
  -5   3  -4    2.64    0.84
   5  -3  -4    1.31    0.71
   5   4  -4    2.54    0.79
   5  -4   4    1.85    0.64
  -5   4   4    1.74    0.62
  -5   4   4    2.14    0.72
   5   4  -4    0.63    1.14
  -5  -4  -4    2.58    1.63
  -5  -4  -4    1.65    1.74
  -5  -4   4    2.66    0.88
   5  -4  -4    2.58    0.93
   5   4   4    1.65    0.55
   5  -4  -4    1.63    1.23
  -5  -4   4    1.75    3.05
  -5   4  -4    3.07    0.85
  -5   4  -4    2.63    1.09
  -5   5   4    2.07    0.71
   5  -5   4    1.93    0.85
   5   5  -4    1.24    0.81
  -5  -5  -4    1.44    1.98
  -5  -5  -4    1.24    2.31
   5   5   4    1.24    0.59
   5  -5  -4    2.50    1.19
  -5  -5   4    2.18    1.07
  -5   5  -4    1.21    1.23
   5   6  -4    1.23    1.08
   5  -6   4    1.87    1.08
  -5  -6  -4    1.73    2.54
  -5   6   4    0.02    0.87
  -5  -6   4    0.78    1.46
   5   6   4    1.22    0.80
  -5   6  -4    1.32    1.14
   5  -6  -4    0.61    1.31
   5   0  -5   14.09    0.93
  -5   0  -5   15.81    1.64
  -5   0  -5   13.85    1.70
  -5   0   5   15.22    1.06
  -5   0   5   16.19    1.02
   5   0   5   16.50    0.78
   5   0  -5   12.93    1.51
   5   0   5   15.97    0.86
   5   1  -5   -0.03    1.11
   5  -1   5    0.43    0.51
  -5   1   5    0.40    0.74
  -5   1   5    0.32    0.58
  -5  -1  -5    0.80    1.34
  -5  -1  -5    0.87    1.17
   5   1  -5    0.28    0.56
   5  -1   5    0.88    0.56
   5  -1  -5    0.16    0.93
  -5  -1   5    0.39    0.64
  -5   1  -5   -0.15    0.88
   5   1   5    0.32    0.44
  -5   1  -5    0.36    1.19
   5   1   5    0.55    0.53
   5  -1  -5    0.29    0.63
  -5  -1   5    0.33    0.90
  -5   2   5    9.25    0.81
   5  -2   5   12.36    0.85
  -5  -2  -5   14.68    1.83
  -5  -2  -5    9.58    1.71
  -5   2   5   10.38    0.83
   5  -2   5   11.94    0.83
   5   2  -5    3.55    1.15
   5   2  -5   11.99    0.98
   5  -2  -5    8.89    1.33
   5  -2  -5    7.77    0.89
   5   2   5   11.95    0.77
   5   2   5    8.61    0.74
  -5   2  -5    9.88    1.29
  -5  -2   5    5.75    1.63
  -5   2  -5   10.03    1.36
  -5  -2   5    9.58    0.89
   5  -3   5    0.71    0.61
   5   3  -5    0.06    0.69
  -5  -3  -5    0.88    1.60
   5  -3   5   -0.02    0.95
   5   3  -5    0.07    1.05
  -5   3   5    0.10    0.66
  -5  -3  -5    0.11    1.70
  -5   3   5    0.42    0.69
   5  -3  -5    0.29    0.86
  -5   3  -5   -0.03    1.07
   5  -3  -5    0.21    1.11
  -5  -3   5    0.48    0.71
   5   3   5    0.09    0.46
  -5   3  -5   -0.24    1.00
   5   4  -5    5.31    1.01
   5  -4   5    5.23    0.82
  -5  -4  -5    4.96    2.11
  -5  -4  -5    6.25    1.98
   5   4  -5    1.72    1.32
  -5   4   5    5.07    0.87
  -5   4   5    4.31    0.81
  -5  -4   5    4.65    0.99
   5  -4  -5    5.73    1.28
  -5   4  -5    5.17    1.30
   5   4   5    5.84    0.73
  -5   5   5    0.07    0.88
   5   5  -5    0.26    0.84
   5  -5   5    0.29    0.78
  -5  -5  -5    0.68    2.80
  -5  -5  -5    0.84    2.41
   5  -5  -5    0.57    1.08
   5   5   5    0.43    0.62
  -5   5  -5   -0.38    1.26
  -5  -5   5    0.27    1.03
  -5   6   5    2.60    1.21
   5  -6   5    4.12    1.30
   5   6  -5    4.06    1.23
  -5  -6  -5    2.65    2.66
   5   6   5    3.77    0.92
  -5  -6   5    2.38    1.34
  -5   6  -5    4.84    1.44
   5  -6  -5    3.17    1.45
  -5   0  -6    1.07    1.60
   5   0  -6    0.33    1.29
  -5   0   6    0.56    0.64
   5   0   6    1.13    0.64
   5   0   6    0.95    0.56
  -5   0  -6    1.32    1.40
  -5   0   6    1.02    0.92
   5   0  -6    0.60    0.78
   5   1  -6   12.77    1.76
  -5   1   6   28.17    1.10
   5  -1   6   28.43    1.14
   5  -1   6   27.40    1.07
  -5   1   6   24.91    1.14
  -5  -1  -6   26.05    2.24
  -5  -1  -6   21.70    2.12
   5   1  -6   17.93    1.20
  -5   1  -6   17.50    1.95
  -5  -1   6   26.18    1.30
   5   1   6   26.98    1.12
   5  -1  -6   24.98    2.19
  -5   1  -6   18.04    1.79
   5   1   6   22.87    1.00
   5  -2   6    0.36    0.86
   5   2  -6    0.70    0.84
   5   2  -6   -0.11    1.29
  -5   2   6    0.33    0.72
  -5   2   6    0.24    0.75
  -5  -2  -6   -0.23    1.70
   5  -2   6    0.58    0.61
  -5  -2  -6    1.33    1.66
  -5  -2   6    0.46    0.71
   5   2   6    0.45    0.60
  -5   2  -6    0.07    1.11
   5  -2  -6    0.66    1.24
   5  -2  -6    0.39    1.00
  -5  -3  -6   14.31    2.41
   5   3  -6   21.24    1.43
  -5   3   6   24.65    1.30
   5  -3   6   24.19    1.24
  -5  -3  -6   22.33    2.49
   5  -3   6   21.61    1.36
  -5   3   6   14.56    1.07
  -5  -3   6   18.90    1.39
   5   3   6   23.04    1.08
  -5   3  -6   16.93    1.68
   5  -3  -6   21.86    2.17
  -5  -4  -6    0.12    2.31
  -5   4   6    0.21    0.89
   5   4  -6    0.84    1.05
   5  -4   6    0.44    0.78
  -5   4   6    0.33    0.84
  -5  -4  -6    0.90    2.09
  -5   4  -6    0.10    1.23
   5  -4  -6    1.01    1.55
   5   4   6    0.36    0.66
  -5  -4   6    0.58    1.05
  -5   5   6   11.80    1.24
  -5  -5  -6   12.77    3.45
   5  -5   6   14.10    1.31
  -5  -5  -6   18.11    3.19
   5   5  -6   13.16    1.40
  -5   5  -6    9.95    1.92
  -5  -5   6   13.53    1.64
   5   5   6   13.45    1.09
   5  -5  -6    8.29    1.77
   5   0  -7    0.88    1.59
   5   0   7    1.35    0.81
  -5   0  -7    1.46    1.46
   5   0  -7    0.90    0.95
   5   0   7    1.97    0.78
  -5   0   7    1.05    0.87
   5   1  -7    0.06    0.87
   5  -1   7    0.78    0.72
  -5   1   7    1.26    0.85
  -5  -1  -7    0.68    2.10
  -5  -1  -7   -0.01    1.79
   5  -1   7    0.80    0.73
   5   1  -7   -0.55    1.62
  -5   1   7    1.19    1.13
   5  -1  -7    0.15    1.59
   5   1   7    0.83    0.68
   5  -1  -7    0.28    1.10
  -5  -1   7    0.04    0.80
  -5   1  -7    0.90    1.56
  -5  -2  -7   -0.07    2.15
   5  -2   7    1.66    0.99
   5   2  -7   -0.02    1.47
   5   2  -7    1.50    1.09
  -5   2   7    2.24    0.93
   5  -2   7    2.01    0.76
  -5  -2  -7    1.91    2.12
  -5   2   7    1.38    0.88
  -5  -2   7    1.50    0.91
  -5   2  -7    0.56    1.52
   5  -2  -7    1.04    1.44
   5   2   7    0.67    0.66
  -5  -3  -7    0.79    2.79
  -5  -3  -7    0.55    2.48
   5  -3   7    0.52    1.34
   5   3  -7    0.72    0.96
   5  -3   7    0.76    0.88
   5   3  -7    0.40    1.63
  -5   3   7   -0.29    0.92
  -5   3   7    1.41    0.90
   5  -3  -7    0.72    1.69
  -5  -3   7    0.04    1.03
  -5   3  -7   -0.32    1.52
   5   3   7    0.87    0.71
   5   4  -7    0.84    1.20
   5  -4   7    1.31    1.03
  -5  -4  -7    0.18    2.58
  -5   4   7    1.61    1.11
  -5   4   7    0.40    0.96
  -5  -4  -7    1.96    2.53
   5  -4  -7    0.81    1.69
  -5  -4   7    0.87    1.19
  -5   4  -7   -0.02    1.36
   5   4   7    1.52    0.96
   5  -5   7    0.08    1.06
  -5  -5  -7    0.87    2.87
   5   5  -7    0.27    1.37
  -5  -5  -7   -1.58    3.49
  -5   5   7   -0.24    1.17
  -5  -5   7    0.68    1.40
   5   5   7    0.15    0.77
   5  -5  -7   -0.27    1.92
  -5   5  -7   -0.03    1.80
  -5   0   8    0.65    1.15
   5   0  -8   -1.12    1.90
  -5   0  -8    0.19    1.69
   5   0  -8    0.38    1.33
   5   0   8    0.13    0.82
   5   1  -8   -0.18    1.68
   5  -1   8   -0.20    0.93
   5  -1   8    0.04    0.96
  -5   1   8   -0.21    1.06
   5   1  -8   -0.36    1.22
  -5  -1  -8    0.15    2.12
  -5   1  -8    0.11    1.99
   5   1   8   -0.29    0.91
  -5  -1   8    0.29    0.96
   5  -1  -8   -1.17    1.93
   5  -2   8    0.21    1.17
  -5  -2  -8    0.60    3.38
   5  -2   8    0.69    0.90
   5   2  -8   -0.89    1.84
  -5   2   8    0.06    1.05
   5   2  -8   -0.23    1.28
  -5  -2  -8    0.56    2.45
  -5   2  -8   -0.01    1.85
   5   2   8    0.25    0.82
   5  -2  -8   -0.74    1.85
  -5  -2   8    0.14    1.01
  -5   3   8    0.12    1.22
  -5  -3  -8    0.58    2.91
   5   3  -8   -0.13    1.31
  -5   3   8    0.55    1.60
   5   3  -8   -0.08    2.27
   5  -3   8    0.34    1.02
   5  -3   8    0.50    1.86
  -5  -3  -8   -0.23    2.80
  -5  -3   8   -0.01    1.40
  -5   3  -8   -0.27    1.78
   5   3   8    0.03    0.81
   5  -3  -8   -0.84    1.91
  -5  -4  -8    2.19    3.23
   5  -4   8    0.74    1.14
  -5  -4  -8   -0.52    3.29
   5  -4  -8   -0.78    1.98
  -5   4  -8    0.07    1.82
   5   0  -9   -0.91    2.36
   5   0   9   -0.48    1.09
  -5   0  -9    0.05    2.07
  -5   0   9   -0.62    1.29
  -5   1   9   -0.20    1.34
   5  -1   9    0.21    1.21
   5   1  -9   -1.18    2.28
   5   1  -9   -0.75    1.56
  -5  -1  -9   -0.54    2.67
  -5  -1   9   -0.14    1.37
   5  -1  -9   -0.36    2.93
   5   1   9   -0.10    0.93
  -5   1  -9   -0.71    2.02
  -5   2   9   -0.31    1.29
   5  -2   9    0.10    1.38
  -5  -2  -9   -1.71    2.83
   5   2  -9   -0.78    2.32
   5  -2   9    0.31    1.16
   5   2  -9   -0.10    1.49
   5   2   9    0.25    0.99
  -5  -2   9    0.24    1.20
  -5   2  -9   -0.40    1.93
   5  -2  -9   -1.35    2.21
   6   0   0    6.32    0.63
  -6   0   0    1.66    0.48
   6   0   0    3.32    0.38
  -6   0   0    4.79    0.95
  -6   1   0    0.16    0.77
   6   1   0    0.37    0.40
   6  -1   0    0.06    0.33
  -6   1   0    0.07    0.47
   6   1   0    0.16    0.31
   6  -1   0    0.51    0.45
  -6  -1   0    0.58    1.00
   6   1   0    0.39    0.20
  -6   2   0    1.76    0.59
   6   2   0    3.53    0.56
   6  -2   0    2.31    0.55
  -6   2   0    2.10    0.75
   6   2   0    2.34    0.42
  -6  -2   0    3.24    1.26
  -6   2   0    3.52    0.25
  -6  -3   0    1.14    1.42
   6   3   0    1.77    0.56
   6   3   0    1.43    0.42
  -6   3   0    1.77    0.67
  -6   3   0    1.23    0.68
   6  -3   0    1.21    0.51
  -6  -4   0    1.29    1.46
  -6   4   0    1.05    0.71
   6  -4   0    0.69    0.65
  -6   4   0    1.01    0.78
   6   4   0    0.81    0.47
   6   4   0    0.99    0.59
  -6   5   0   -0.41    1.04
   6  -5   0    0.03    0.86
  -6   5   0   -0.07    0.65
   6   5   0    0.27    0.54
   6   5   0    0.75    0.73
  -6  -5   0   -0.01    1.89
  -6  -6   0    0.82    2.65
  -6   6   0    0.26    0.75
   6  -6   0    0.43    1.10
   6   6   0    1.26    1.10
   6   6   0    1.13    0.80
   6  -7   0   -0.17    1.55
   6   7   0    0.72    1.05
  -6   7   0   -0.15    0.95
   6  -7   0   -1.25    1.42
  -6  -7   0   -0.04    3.25
   6   0  -1    0.16    0.33
   6   0   1    0.04    0.31
  -6   0   1    0.23    0.46
  -6   0  -1   -0.30    0.91
   6   0  -1   -0.36    0.39
  -6   0   1    0.04    0.92
   6   0   1    0.16    0.31
  -6   0  -1   -0.07    0.56
   6   1  -1    3.25    0.53
  -6   1   1    3.59    0.91
   6  -1   1    2.93    0.34
   6   1  -1    2.06    0.39
  -6  -1  -1    1.71    0.50
   6  -1   1    3.10    0.51
  -6   1   1    3.58    0.43
  -6  -1  -1    3.10    1.11
   6  -1  -1    3.31    0.53
  -6   1  -1    3.48    1.00
  -6  -1   1    3.36    1.12
   6   1   1    2.72    0.35
  -6   1  -1    3.53    0.63
   6   1   1    3.47    0.54
   6  -1  -1    2.92    0.52
   6  -2   1    0.04    0.46
  -6  -2  -1   -0.28    1.19
  -6   2   1    0.00    0.33
   6   2  -1   -0.13    0.45
  -6  -2  -1    0.02    0.56
  -6   2   1   -0.03    0.57
   6   2  -1    0.05    0.39
   6   2   1   -0.11    0.36
   6  -2  -1   -0.08    0.44
   6   2   1    0.07    0.44
  -6   2  -1    0.09    0.51
   6  -2  -1   -1.01    0.52
  -6  -2   1    0.11    1.24
  -6   2  -1   -0.41    0.74
   6  -3   1    2.74    0.64
   6   3  -1    2.13    0.48
  -6   3   1    2.41    0.72
  -6  -3  -1    2.99    1.24
   6   3  -1    2.02    0.50
  -6  -3  -1    2.55    1.38
   6   3   1    1.65    0.43
  -6   3  -1    2.46    0.72
  -6   3  -1    2.35    0.80
   6   3   1    1.76    0.53
   6  -3  -1    1.51    0.73
  -6  -3   1    1.34    1.43
   6  -3  -1    2.21    0.65
   6  -4   1   -0.16    0.59
   6   4  -1    0.32    0.55
  -6   4   1    0.41    0.66
   6   4  -1    0.16    0.49
  -6  -4  -1   -0.16    1.40
  -6   4  -1    0.19    0.69
  -6  -4   1   -0.15    1.69
  -6   4  -1   -0.08    0.67
   6  -4  -1    0.07    0.70
   6   4   1   -0.17    0.50
   6   4   1   -0.10    0.60
   6  -4  -1   -1.60    0.76
  -6  -5  -1    0.78    2.00
   6  -5   1    1.55    0.87
   6   5  -1    1.43    0.81
   6   5  -1    1.18    0.67
  -6   5   1    0.65    0.58
   6   5   1    0.65    0.72
   6  -5  -1    0.22    0.98
  -6   5  -1    0.47    0.87
   6   5   1    1.13    0.74
  -6  -5   1    0.20    2.12
  -6   5  -1    1.28    0.74
   6  -5  -1    1.12    0.90
   6  -6   1    0.02    1.08
  -6  -6  -1    0.08    2.52
   6   6  -1   -0.23    0.72
   6   6  -1   -0.25    1.03
  -6   6   1    0.08    0.84
   6   6   1    0.07    0.80
   6  -6  -1   -0.23    1.24
  -6  -6   1   -0.08    2.63
  -6   6  -1   -0.33    1.10
   6  -6  -1   -0.23    1.18
  -6   6  -1    0.27    0.80
   6   7  -1    0.83    1.51
   6  -7   1    0.80    1.52
   6   7  -1    0.56    1.00
  -6   7   1    0.09    0.95
  -6  -7  -1    0.44    3.12
   6  -7  -1    0.22    1.48
  -6   7  -1    1.06    1.33
  -6  -7   1    0.10    3.43
   6   7   1    0.54    0.90
  -6   7  -1   -0.02    0.98
   6   0   2    0.22    0.41
  -6   0  -2    0.01    0.61
  -6   0  -2    0.34    1.03
   6   0  -2    0.29    0.46
   6   0   2    0.24    0.29
   6   0  -2    0.45    0.47
  -6   0   2    0.00    0.95
  -6   0   2    0.32    0.44
  -6   1   2   -0.07    0.41
   6   1  -2   -0.36    0.58
   6  -1   2    0.07    0.42
   6  -1   2   -0.09    0.30
  -6  -1  -2   -0.09    0.73
  -6   1   2   -0.35    0.72
   6   1  -2    0.23    0.41
  -6  -1  -2   -0.25    1.13
  -6  -1   2    0.39    1.04
   6  -1  -2    0.18    0.43
   6   1   2   -0.19    0.31
  -6  -1   2    0.07    0.52
  -6   1  -2   -0.21    0.63
   6  -1  -2    0.14    0.51
  -6   1  -2    0.66    1.00
   6   1   2    0.02    0.46
   6  -2   2    0.01    0.30
  -6  -2  -2   -0.17    1.18
  -6   2   2    0.05    0.68
  -6   2   2    0.06    0.41
  -6  -2  -2    0.23    0.92
   6  -2   2    0.16    0.44
   6   2  -2    0.25    0.50
   6   2  -2    0.15    0.34
  -6   2  -2    0.24    0.84
  -6  -2   2    0.17    0.54
   6   2   2   -0.07    0.45
   6  -2  -2    0.30    0.45
  -6  -2   2   -0.28    1.24
   6  -2  -2    0.21    0.57
   6   2   2   -0.22    0.37
  -6   2  -2   -0.06    0.68
   6   3  -2   -0.17    0.47
   6   3  -2    0.01    0.45
  -6  -3  -2   -0.25    1.39
  -6   3   2    0.21    0.61
   6  -3   2   -0.06    0.49
  -6  -3  -2    0.14    1.33
  -6   3   2    0.05    0.45
   6   3   2   -0.11    0.43
  -6   3  -2   -0.18    0.62
   6  -3  -2    0.07    0.53
   6  -3  -2    0.07    0.55
  -6   3  -2    0.26    0.72
   6   3   2   -0.58    0.48
  -6  -3   2    0.46    1.62
  -6  -4  -2   -0.07    1.45
   6   4  -2    0.01    0.67
   6  -4   2    0.32    0.68
  -6   4   2    0.36    0.66
   6   4  -2    0.20    0.50
   6  -4  -2    0.27    0.70
   6   4   2    0.18    0.41
  -6   4  -2   -0.24    0.72
   6  -4  -2    0.11    0.78
   6   4   2   -0.23    0.63
  -6   4  -2   -0.01    0.76
  -6  -4   2    0.04    1.87
   6   5  -2   -0.37    0.82
   6  -5   2    0.06    0.79
  -6   5   2   -0.20    0.76
   6   5  -2    0.14    0.68
  -6  -5  -2    0.40    2.02
   6   5   2   -0.01    0.54
  -6   5  -2   -0.04    0.71
   6  -5  -2    0.27    0.75
   6  -5  -2    0.01    0.99
  -6  -5   2    0.16    2.32
  -6   5  -2   -0.13    0.87
  -6  -6  -2   -0.16    2.58
   6   6  -2    0.18    1.00
   6  -6   2   -0.07    1.03
  -6   6   2    0.10    0.74
  -6   6  -2   -0.67    1.26
  -6   6  -2   -0.52    0.83
   6  -6  -2    0.67    1.05
  -6  -6   2   -0.02    3.06
   6   6   2   -0.13    0.80
   6  -7   2    0.15    1.22
  -6  -7  -2   -0.21    3.09
   6   7  -2   -0.42    1.23
  -6   7   2    0.01    1.00
   6   7   2    0.45    0.99
  -6  -7   2    0.22    1.76
  -6   7  -2   -0.28    1.08
   6  -7  -2    0.83    1.31
  -6   7  -2   -0.30    1.51
  -6  -7   2    0.03    4.87
  -6   0   3    2.79    0.52
  -6   0   3    2.80    0.98
   6   0   3    3.16    0.56
   6   0  -3    1.85    0.73
   6   0  -3    2.59    0.55
  -6   0  -3    2.05    1.16
   6   0   3    2.85    0.45
  -6   0  -3    2.54    0.93
   6   1  -3    1.77    0.83
   6  -1   3    1.77    0.52
  -6  -1  -3    3.06    1.08
  -6   1   3    1.64    0.52
   6   1  -3    2.39    0.55
  -6  -1  -3    1.91    1.30
  -6   1   3    1.53    0.71
   6  -1   3    2.09    0.38
  -6   1  -3    2.25    0.80
   6   1   3    1.99    0.49
  -6  -1   3    2.31    0.59
  -6   1  -3    2.07    1.06
   6   1   3    2.34    0.43
   6  -1  -3    1.97    0.62
  -6  -1   3    1.76    1.14
   6  -1  -3    1.48    0.54
   6  -2   3    1.86    0.53
  -6  -2  -3    2.54    1.23
   6  -2   3    1.57    0.40
   6   2  -3    0.42    0.77
  -6   2   3    1.25    0.52
   6   2  -3    2.03    0.62
  -6   2   3    1.41    0.73
  -6  -2  -3    1.57    1.33
   6   2   3    1.23    0.55
   6  -2  -3    1.14    0.66
  -6   2  -3    1.97    0.81
  -6  -2   3    2.41    0.62
   6  -2  -3    1.71    0.61
   6   2   3    1.71    0.43
  -6   2  -3    2.07    0.92
  -6  -2   3    1.52    1.42
   6  -3   3    0.97    0.56
  -6   3   3    0.84    0.52
   6   3  -3    1.12    0.56
  -6  -3  -3    0.09    1.45
  -6   3   3    1.49    0.74
  -6  -3  -3    1.84    1.40
   6   3   3    1.25    0.61
   6  -3  -3    1.86    0.73
  -6   3  -3    1.76    0.84
   6  -3  -3    1.30    0.80
  -6  -3   3    1.25    0.68
   6   3   3    1.69    0.46
  -6  -3   3    1.24    1.63
  -6   3  -3    1.76    1.00
   6   4  -3    1.19    0.68
  -6   4   3    0.37    0.64
  -6  -4  -3    0.48    1.70
  -6  -4  -3    0.68    2.47
   6  -4   3    1.06    0.69
   6  -4  -3    0.79    0.69
  -6  -4   3    0.09    2.21
  -6   4  -3    0.10    0.77
  -6   4  -3    1.42    0.98
  -6  -4   3    0.29    0.98
   6  -4  -3    1.21    0.95
   6   4   3    0.43    0.48
   6   4   3    0.56    0.85
  -6  -5  -3    1.53    2.23
   6  -5   3    0.95    0.85
  -6   5   3    0.14    0.73
   6   5  -3    0.73    0.94
  -6   5  -3    0.87    0.82
   6  -5  -3    0.34    1.21
  -6   5  -3    0.28    0.97
  -6  -5   3    0.42    1.17
  -6  -5   3    0.46    2.85
   6   5   3    0.37    0.64
   6  -5  -3    1.08    0.99
   6  -6   3    0.57    1.05
   6   6  -3    1.13    1.12
  -6   6   3    0.10    0.91
  -6  -6  -3    1.62    2.53
  -6   6  -3    0.13    1.09
  -6  -6   3    1.25    1.50
  -6   6  -3    0.50    1.19
   6   6   3    0.75    0.86
   6  -6  -3    0.80    1.10
   6   0   4    0.34    0.44
   6   0   4    0.56    0.50
   6   0  -4    0.20    0.56
  -6   0   4    0.22    0.49
   6   0  -4   -0.02    0.87
  -6   0   4    0.21    0.88
  -6   0  -4    0.40    1.03
  -6   0  -4   -0.50    1.30
  -6  -1  -4    1.80    1.35
  -6   1   4    1.25    0.56
   6   1  -4    1.04    0.55
  -6   1   4    1.17    0.80
   6  -1   4    1.48    0.51
   6   1  -4    1.21    1.04
   6  -1   4    1.82    0.62
  -6  -1  -4    2.48    1.18
   6   1   4    1.95    0.60
  -6   1  -4    2.24    1.22
   6   1   4    2.04    0.49
   6  -1  -4    0.99    0.64
  -6   1  -4    1.49    0.97
   6  -1  -4    2.09    0.87
  -6  -1   4    1.16    1.21
  -6  -1   4    1.56    0.63
  -6  -2  -4    0.22    1.50
  -6   2   4   -0.33    0.70
  -6   2   4    0.30    0.58
   6  -2   4    0.20    0.54
   6  -2   4    0.15    0.49
   6   2  -4   -0.05    0.55
   6   2  -4   -0.24    0.91
  -6  -2  -4   -0.26    1.40
  -6   2  -4    0.43    1.07
   6   2   4    0.21    0.46
  -6   2  -4   -0.06    0.83
   6  -2  -4    0.09    0.69
  -6  -2   4    0.13    0.55
   6   2   4    0.40    0.71
  -6  -2   4    0.00    1.53
   6  -2  -4    0.78    0.78
  -6  -3  -4    0.91    1.70
  -6  -3  -4    0.72    1.40
  -6   3   4    1.40    0.74
   6  -3   4    1.29    0.57
   6   3  -4    1.19    0.67
  -6   3   4    0.87    0.64
  -6  -3   4    1.16    2.01
   6   3   4    1.29    0.47
  -6  -3   4    1.32    0.68
   6  -3  -4    2.07    0.89
   6  -3  -4    0.86    0.84
  -6   3  -4    1.47    1.10
   6   3   4    0.94    0.80
  -6   3  -4    1.08    0.89
   6   4  -4    0.02    0.88
  -6  -4  -4    0.16    2.45
  -6   4   4    0.08    0.76
   6  -4   4    0.10    0.73
  -6  -4  -4    0.31    1.85
   6  -4  -4    0.24    0.92
  -6  -4   4   -0.17    3.19
  -6   4  -4   -0.13    0.91
   6  -4  -4   -0.22    1.26
  -6   4  -4   -0.62    1.16
   6   4   4   -0.12    0.50
  -6  -4   4    0.01    0.96
   6  -5   4    0.39    0.83
   6   5  -4    0.53    0.84
  -6  -5  -4    1.05    2.18
  -6   5   4    0.22    0.76
  -6  -5   4    0.92    1.27
   6   5   4    0.82    0.58
   6  -5  -4    0.81    1.07
  -6   5  -4    0.94    1.12
   6   6  -4    0.53    1.15
  -6  -6  -4    0.51    2.95
   6  -6   4   -0.23    0.97
  -6   6   4   -0.35    0.95
   6  -6  -4    0.07    1.17
   6   6   4    0.03    0.74
  -6   6  -4   -0.60    1.50
  -6  -6   4    0.48    1.47
   6   0  -5    0.56    0.64
  -6   0  -5    0.27    1.24
   6   0  -5   -0.22    1.11
  -6   0   5    0.26    0.96
  -6   0   5    0.25    0.58
   6   0   5    0.35    0.56
  -6   0  -5    1.42    1.41
   6   0   5    0.50    0.56
   6   1  -5    0.00    0.70
  -6  -1  -5   -0.10    1.31
  -6   1   5    0.08    0.87
  -6  -1  -5   -0.01    1.49
  -6   1   5    0.02    0.63
   6   1  -5   -0.43    1.14
   6  -1   5    0.06    0.55
   6  -1   5    0.28    0.58
  -6   1  -5   -0.59    0.99
   6   1   5   -0.04    0.61
  -6   1  -5   -0.23    1.30
   6  -1  -5   -0.33    0.97
   6  -1  -5   -0.26    0.72
   6   1   5    0.10    0.53
  -6  -1   5    0.02    0.58
  -6  -1   5    0.15    1.10
   6  -2   5    0.48    0.62
  -6   2   5    0.53    0.79
  -6   2   5    0.16    0.67
   6   2  -5    0.86    0.79
   6   2  -5   -0.20    1.20
   6  -2   5    0.54    0.66
  -6  -2  -5    1.63    1.65
  -6  -2  -5    0.41    1.59
  -6   2  -5    0.50    0.97
  -6   2  -5    0.09    1.34
  -6  -2   5    0.66    1.91
  -6  -2   5    0.28    0.66
   6   2   5    0.67    0.79
   6  -2  -5    0.56    1.05
   6  -2  -5    0.16    0.77
   6   2   5    0.47    0.60
  -6   3   5   -0.30    0.71
  -6  -3  -5   -0.07    1.79
  -6  -3  -5    0.30    1.96
  -6   3   5   -0.07    0.76
   6  -3   5   -0.01    0.67
   6   3  -5    0.20    0.72
   6   3   5    0.08    0.54
  -6  -3   5    0.43    0.81
  -6   3  -5   -0.47    1.21
   6  -3  -5   -0.18    1.17
   6  -3  -5   -0.16    0.86
  -6   3  -5   -0.38    1.08
   6   4  -5    0.30    1.02
   6  -4   5    0.20    0.68
  -6   4   5    0.11    0.80
  -6  -4  -5    0.35    2.07
  -6  -4  -5    0.14    2.63
  -6  -4   5   -0.10    0.93
  -6   4  -5   -0.20    1.58
   6   4   5    0.23    0.57
   6  -4  -5    0.56    1.26
   6   5  -5   -0.04    1.03
  -6   5   5    0.04    0.97
  -6  -5  -5   -0.40    2.45
   6  -5   5   -0.25    0.82
  -6  -5   5   -0.09    1.14
   6  -5  -5    0.22    1.16
   6   5   5    0.12    0.70
  -6   5  -5   -0.67    1.41
  -6   6   5    0.01    0.93
   6  -6   5    0.27    1.04
  -6  -6  -5    1.50    2.86
   6   6  -5    0.17    1.30
  -6  -6   5    0.04    1.52
   6   6   5    0.17    0.79
  -6   6  -5   -0.45    1.35
   6  -6  -5    0.55    1.34
  -6   0  -6    2.95    1.79
   6   0  -6    1.97    1.50
   6   0   6    3.72    0.69
  -6   0   6    4.21    1.24
  -6   0   6    3.38    0.86
   6   0  -6    4.01    0.85
  -6   0  -6    4.15    1.65
   6   0   6    3.80    0.78
   6  -1   6    0.99    0.70
  -6   1   6    0.82    0.82
   6  -1   6    1.83    0.74
  -6  -1  -6    0.35    1.81
   6   1  -6   -0.74    1.42
   6   1  -6    0.44    0.76
  -6  -1  -6    0.13    1.55
  -6   1   6    1.86    0.96
  -6   1  -6    0.51    1.80
  -6   1  -6    0.72    1.33
  -6  -1   6    1.15    0.78
   6   1   6    0.99    0.78
   6  -1  -6    0.87    1.30
   6  -1  -6    0.85    0.84
   6   1   6    1.03    0.62
  -6  -2  -6    3.59    1.95
  -6   2   6    3.31    0.89
   6   2  -6    2.89    0.97
   6  -2   6    3.68    0.71
   6   2  -6   -0.04    1.54
  -6   2   6    4.83    0.89
   6  -2   6    4.51    0.89
  -6  -2  -6    3.90    2.04
  -6  -2   6    3.60    0.94
   6  -2  -6    2.45    1.08
  -6   2  -6    3.54    1.43
   6   2   6    4.62    0.71
   6  -2  -6    2.70    1.27
  -6  -3  -6    1.28    2.08
  -6   3   6    0.67    0.95
   6  -3   6    0.76    0.80
  -6  -3  -6    0.71    2.24
  -6   3   6    1.26    0.98
   6   3  -6    1.21    1.07
  -6  -3   6    0.73    0.90
   6   3   6    0.59    0.76
  -6   3  -6    0.84    1.40
   6  -3  -6    0.19    1.33
   6   4  -6    1.74    1.01
  -6   4   6    2.25    0.99
   6  -4   6    2.38    0.92
  -6  -4  -6    1.95    2.99
  -6  -4  -6    2.89    2.39
  -6  -4   6    1.87    1.26
   6  -4  -6    2.14    1.53
   6   4   6    2.34    0.87
  -6   4  -6    2.07    1.51
  -6   5   6    0.36    1.08
   6  -5   6    0.84    1.09
  -6  -5  -6    1.61    2.96
   6   5  -6    0.74    1.07
   6  -5  -6    0.29    1.46
  -6   5  -6   -0.19    1.72
   6   5   6    0.49    0.79
  -6  -5   6    0.34    1.22
   6   0  -7    0.03    1.80
   6   0   7    0.73    0.82
  -6   0  -7    0.66    1.55
   6   0   7    0.32    0.85
  -6   0  -7   -0.10    2.91
  -6   0   7    0.75    0.93
   6   0  -7    0.60    1.05
  -6   1   7    0.71    0.94
   6  -1   7    1.54    0.86
  -6   1   7    1.47    1.33
  -6  -1  -7    2.46    2.03
   6   1  -7    0.92    1.08
   6   1  -7    0.31    1.82
   6  -1   7    1.30    0.91
  -6  -1  -7    1.47    2.39
   6  -1  -7    1.21    1.26
   6   1   7    1.18    0.80
   6  -1  -7   -0.06    1.67
  -6  -1   7    1.06    1.08
  -6   1  -7    1.03    1.50
  -6  -2  -7   -0.45    2.11
   6   2  -7    0.13    1.13
  -6  -2  -7    0.58    2.36
   6  -2   7    0.71    0.81
  -6   2   7   -0.19    0.97
   6  -2   7    0.76    1.02
  -6   2   7    0.87    1.10
   6   2  -7   -0.32    1.96
   6  -2  -7   -0.19    1.71
  -6   2  -7   -0.48    1.59
  -6  -2   7    0.41    0.95
   6   2   7    0.10    0.73
  -6  -3  -7    0.75    2.57
   6   3  -7    0.87    1.20
  -6  -3  -7    0.88    2.48
   6  -3   7    1.21    0.93
  -6   3   7    1.53    1.09
  -6   3   7    0.23    1.05
  -6  -3   7    0.81    1.10
   6  -3  -7    0.71    1.71
   6   3   7    1.56    0.95
  -6   3  -7    0.98    1.43
  -6   4   7    0.16    1.11
  -6  -4  -7    0.79    2.77
   6   4  -7    0.27    1.14
  -6  -4  -7   -1.02    3.28
   6  -4   7    0.29    1.06
  -6   4  -7    1.07    1.78
  -6  -4   7    0.38    1.20
   6  -4  -7    0.07    1.77
   6   4   7    0.41    0.78
  -6   0  -8   -0.30    2.13
   6   0   8    0.75    0.86
   6   0  -8   -0.72    2.14
   6   0  -8    0.23    1.48
  -6   0   8   -0.23    1.03
   6   1  -8   -0.24    1.38
   6  -1   8   -0.24    1.07
  -6  -1  -8   -1.45    2.42
   6   1  -8   -1.51    2.10
   6  -1   8   -0.29    1.02
  -6   1   8   -0.41    0.97
  -6  -1   8    0.13    1.10
   6   1   8   -0.07    0.98
   6  -1  -8   -0.26    2.12
  -6   1  -8   -0.21    1.87
   6   2  -8   -0.08    1.40
   6  -2   8    0.84    1.26
   6   2  -8   -0.37    2.79
  -6  -2  -8   -0.23    3.72
  -6  -2  -8   -0.61    2.57
  -6   2   8    0.51    1.13
   6  -2   8    0.16    0.99
   6   2   8    0.32    0.80
   6  -2  -8   -0.45    2.22
  -6  -2   8   -0.05    1.04
  -6   2  -8   -0.44    1.95
   6   3  -8   -0.17    1.22
  -6  -3  -8    1.41    3.33
  -6  -3  -8   -1.36    2.93
  -6   3   8   -0.31    1.27
  -6   3   8    0.35    1.60
   6  -3   8   -0.71    1.23
  -6  -3   8    0.23    1.35
  -6   3  -8   -0.25    1.62
   6  -3  -8   -0.44    1.99
   6   3   8   -0.19    0.81
   6   0  -9   -1.76    2.62
   6   0   9    0.87    1.12
  -6   0  -9    1.09    2.55
  -6   0   9    0.81    1.44
   6   1  -9   -0.34    2.53
  -6  -1  -9    0.17    2.57
   6  -1   9    0.81    1.13
   6  -1  -9   -0.51    2.71
   6   1   9    0.73    1.14
  -6   1  -9    0.38    2.04
  -7   0   0   -0.18    0.54
  -7   0   0    0.05    1.05
   7   0   0    0.22    0.40
   7   0   0    0.51    0.48
   7  -1   0    0.05    0.42
   7   1   0   -0.14    0.45
   7   1   0   -0.26    0.39
  -7  -1   0   -0.01    1.13
  -7   1   0   -0.08    0.61
  -7   1   0    0.09    0.93
   7   1   0    0.02    0.25
   7  -2   0   -0.13    0.50
  -7  -2   0   -0.38    1.36
   7   2   0    0.15    0.58
   7   2   0   -0.04    0.40
  -7   2   0    0.15    0.69
  -7   2   0   -0.30    0.84
  -7   2   0    0.02    0.40
  -7   3   0    0.07    0.80
   7   3   0   -0.08    0.56
  -7  -3   0    0.39    1.58
  -7   3   0    0.37    0.78
   7  -3   0    0.07    0.65
   7   3   0    0.34    0.46
   7   4   0   -0.31    0.60
   7   4   0   -0.32    0.52
   7  -4   0   -0.19    0.67
  -7   4   0   -0.06    0.70
  -7   4   0   -0.15    0.95
  -7  -4   0   -0.58    1.82
   7  -5   0    0.22    0.96
  -7   5   0   -0.44    0.82
  -7   5   0    0.03    1.09
  -7  -5   0    0.14    2.12
   7   5   0    0.02    0.83
   7   5   0   -0.09    0.62
  -7  -6   0    0.52    2.95
   7   6   0   -0.19    0.83
   7   6   0    0.10    1.15
  -7   6   0    0.02    0.92
   7  -6   0    0.08    1.18
  -7  -7   0    0.28    3.62
  -7   7   0    0.23    1.11
  -7   0   1    2.36    0.55
   7   0  -1    2.99    0.48
   7   0   1    1.95    0.46
  -7   0   1    3.97    1.24
  -7   0  -1    2.50    1.14
   7   0   1    1.76    0.41
  -7   0  -1    2.41    0.63
   7   0  -1    2.55    0.61
   7   1  -1   10.73    0.76
   7   1  -1   10.09    0.66
  -7   1   1   13.00    1.33
  -7   1   1   13.34    0.69
  -7  -1  -1   11.22    1.64
  -7  -1  -1    8.35    0.70
   7  -1   1    9.44    0.76
  -7   1  -1   13.96    1.46
   7  -1  -1   11.75    0.78
   7  -1  -1   10.22    0.82
   7   1   1   12.07    0.81
  -7   1  -1   13.84    0.96
  -7  -1   1   10.49    1.41
   7   1   1    9.33    0.58
   7   2  -1    1.15    0.46
  -7   2   1    2.52    0.47
  -7  -2  -1    1.33    1.40
   7   2  -1    2.75    0.54
  -7   2   1    1.78    0.86
   7  -2   1    1.88    0.62
  -7   2  -1    3.30    0.80
   7  -2  -1    1.96    0.52
  -7   2  -1    2.15    0.94
  -7  -2   1    2.55    1.48
   7   2   1    2.49    0.50
   7  -2  -1    2.31    0.67
   7   2   1    1.73    0.56
  -7  -3  -1    4.25    1.68
   7   3  -1    3.76    0.57
   7  -3   1    6.11    0.77
  -7   3   1    5.65    0.92
   7   3  -1    6.13    0.70
   7  -3  -1    6.88    0.97
  -7   3  -1    6.11    0.98
   7  -3  -1    6.33    0.84
  -7   3  -1    9.63    1.08
   7   3   1    6.42    0.65
   7   3   1    5.75    0.68
  -7  -3   1    4.73    1.70
  -7   4   1    0.15    0.73
   7   4  -1    1.72    0.62
   7  -4   1    1.41    0.80
   7   4  -1    0.82    0.56
  -7  -4  -1    1.35    1.88
   7  -4  -1   -0.15    0.82
   7   4   1    1.31    0.61
   7   4   1    1.35    0.69
   7  -4  -1    1.45    0.86
  -7  -4   1    1.11    1.97
  -7   4  -1    2.82    0.98
  -7   4  -1    1.35    0.81
   7   5  -1    3.35    0.92
   7   5  -1    2.67    0.73
  -7   5   1    3.35    0.87
   7  -5   1    3.07    1.00
  -7  -5  -1    2.65    2.33
  -7   5  -1    3.34    0.89
   7  -5  -1    2.48    1.06
   7   5   1    3.11    0.70
   7   5   1    2.28    0.88
  -7   5  -1    4.10    1.11
  -7  -5   1    1.14    2.30
   7  -5  -1    3.09    1.08
   7   6  -1    0.51    1.08
  -7  -6  -1    0.04    2.69
   7   6  -1    0.38    0.92
  -7   6   1    0.61    0.94
   7  -6   1   -0.25    1.22
  -7   6  -1    0.36    0.97
  -7  -6   1   -0.08    3.05
   7   6   1    0.28    0.86
   7  -6  -1    0.68    1.35
   7  -6  -1    0.20    1.08
  -7   6  -1    0.69    1.29
   7   0  -2    5.23    0.62
  -7   0  -2    6.82    1.31
   7   0  -2    9.02    0.79
   7   0   2    8.79    0.53
   7   0   2    7.01    0.71
  -7   0  -2    4.30    0.82
  -7   0   2    7.85    1.25
  -7   0   2    8.48    0.72
  -7   1   2   17.81    0.81
   7   1  -2   19.31    1.03
   7  -1   2   21.66    0.67
  -7   1   2   17.05    1.30
   7  -1   2   18.14    0.90
  -7  -1  -2   16.68    1.13
  -7  -1  -2   16.89    1.75
   7   1  -2   18.64    1.10
  -7  -1   2   19.30    1.68
   7  -1  -2   21.14    1.03
  -7   1  -2   20.21    1.34
   7   1   2   20.32    0.73
  -7  -1   2   19.99    1.00
   7  -1  -2   20.96    1.01
   7   1   2   18.70    0.97
  -7   1  -2   21.98    1.68
   7  -2   2    6.45    0.53
  -7  -2  -2    7.34    1.67
   7  -2   2    6.75    0.73
  -7   2   2    3.48    0.81
   7   2  -2    7.68    0.78
  -7  -2  -2    6.62    1.19
  -7   2   2    6.67    0.60
  -7  -2   2    6.00    1.49
   7  -2  -2    6.38    0.83
   7  -2  -2    7.29    0.80
  -7  -2   2    7.24    0.87
  -7   2  -2   11.02    1.31
   7   2   2    5.46    0.67
   7   2   2    6.80    0.56
  -7   2  -2    7.29    0.97
  -7   3   2    7.71    0.96
  -7  -3  -2   11.01    1.95
   7  -3   2   11.35    0.92
   7   3  -2   11.29    0.89
   7   3   2    9.97    0.85
   7  -3  -2   12.59    1.12
   7   3   2   13.64    0.80
   7  -3  -2   10.58    0.93
  -7   3  -2   15.94    1.28
  -7   3  -2   12.34    1.14
  -7  -3   2    8.74    1.96
   7  -4   2    4.47    0.87
   7   4  -2    2.79    0.74
  -7  -4  -2    2.68    1.92
  -7   4   2    1.86    0.74
   7   4  -2    4.61    0.89
   7  -4  -2    2.79    0.89
  -7   4  -2    5.33    1.09
  -7   4  -2    3.80    0.93
  -7  -4   2    2.37    2.26
   7  -4  -2    4.42    0.94
   7   4   2    2.18    0.70
   7   4   2    4.55    0.69
   7   5  -2    6.56    0.97
   7   5  -2    6.98    1.06
  -7   5   2    5.12    0.87
  -7  -5  -2    4.08    2.07
   7  -5   2    8.41    1.24
  -7   5  -2    7.03    1.22
  -7  -5   2    1.94    2.57
   7  -5  -2    6.57    1.24
   7   5   2    6.32    0.82
  -7   5  -2    6.65    1.06
   7  -5  -2    6.05    1.10
   7  -6   2    2.15    1.26
  -7  -6  -2    1.82    3.01
  -7   6   2    0.93    0.90
   7   6  -2    3.04    1.16
  -7   6  -2    1.67    1.28
  -7  -6   2    0.22    3.39
  -7   6  -2    1.85    1.01
   7  -6  -2    1.83    1.04
   7   6   2    1.84    0.89
   7   0  -3    3.28    0.84
   7   0   3    3.62    0.46
  -7   0  -3    2.20    1.27
  -7   0  -3    3.16    0.99
   7   0   3    2.81    0.62
  -7   0   3    3.20    1.10
   7   0  -3    2.88    0.63
  -7   0   3    3.73    0.58
  -7  -1  -3    0.41    1.02
   7  -1   3    0.37    0.44
   7   1  -3   -0.26    0.93
  -7   1   3    0.14    0.84
  -7   1   3    0.45    0.53
   7  -1   3    0.32    0.47
   7   1  -3    0.36    0.64
  -7  -1  -3    0.65    1.36
  -7   1  -3    0.16    0.83
  -7  -1   3    0.67    0.60
  -7   1  -3    0.33    1.13
  -7  -1   3    0.45    1.33
   7   1   3    0.25    0.39
   7  -1  -3    0.79    0.64
   7   1   3    0.71    0.50
   7  -1  -3    0.15    0.53
  -7  -2  -3    3.50    1.37
   7   2  -3    2.19    0.64
   7  -2   3    2.94    0.59
  -7   2   3    2.42    0.91
  -7   2   3    2.23    0.61
  -7  -2  -3    2.76    1.59
   7  -2   3    2.88    0.58
   7  -2   3    2.42    0.65
   7  -2  -3    3.14    0.80
   7  -2  -3    2.05    0.75
   7   2   3    2.18    0.65
  -7  -2   3    2.89    0.78
  -7  -2   3    2.18    1.58
  -7   2  -3    3.77    1.18
  -7   2  -3    3.37    1.16
   7   2   3    2.68    0.47
  -7   3   3   -0.07    0.89
   7  -3   3    0.06    0.68
   7   3  -3   -0.44    0.60
  -7  -3  -3    0.21    1.69
  -7  -3   3    0.15    0.71
   7  -3  -3    0.01    0.83
   7   3   3    0.20    0.66
   7  -3  -3    0.38    0.68
  -7  -3   3   -0.19    1.95
  -7   3  -3   -0.06    0.96
  -7   3  -3    0.18    0.95
   7   3   3    0.02    0.51
  -7  -4  -3    1.30    1.90
   7  -4   3    1.82    0.85
   7   4  -3    2.26    0.87
  -7   4   3    2.42    0.78
  -7  -4   3    2.06    0.99
  -7   4  -3    2.36    0.96
   7   4   3    1.16    0.55
  -7  -4   3    0.67    2.35
   7   4   3    0.95    1.18
  -7   4  -3    1.02    0.96
   7  -4  -3    1.57    1.09
   7  -4  -3    2.96    0.92
  -7  -5  -3   -0.21    2.33
   7  -5   3   -0.29    0.85
   7   5  -3   -0.34    1.00
  -7   5   3    0.13    0.90
   7   5   3   -0.04    0.70
  -7   5  -3    0.26    0.94
   7  -5  -3    0.53    1.08
  -7   5  -3    0.07    1.27
  -7  -5   3   -0.02    1.25
  -7  -5   3   -0.71    3.43
   7  -5  -3   -0.40    1.52
   7  -6   3    0.84    1.24
  -7   6   3    0.73    0.99
  -7  -6  -3    1.19    3.03
   7   6  -3    1.77    1.28
  -7  -6   3    1.47    1.59
   7  -6  -3    1.60    1.22
  -7   6  -3    1.87    1.45
   7   6   3    0.65    0.87
  -7   6  -3    0.75    1.32
  -7   0   4    1.23    1.14
   7   0   4    2.34    0.52
  -7   0   4    2.43    0.66
  -7   0  -4    1.17    1.42
   7   0  -4    2.36    0.75
   7   0  -4    1.16    1.00
  -7   0  -4    1.15    1.12
   7   0   4    2.04    0.64
  -7  -1  -4    0.67    1.53
  -7  -1  -4    1.10    1.34
  -7   1   4    0.87    0.93
  -7   1   4    1.85    0.65
   7  -1   4    2.45    0.55
   7  -1   4    2.68    0.66
   7   1  -4    1.93    0.74
   7   1  -4    1.39    1.19
  -7  -1   4    1.47    1.35
   7  -1  -4    1.13    0.75
  -7   1  -4    1.91    1.02
   7   1   4    1.74    0.48
  -7  -1   4    1.81    0.62
  -7   1  -4    1.14    1.28
   7  -1  -4    2.33    0.93
   7   1   4    1.61    0.62
   7   2  -4    2.11    0.68
  -7   2   4    1.83    0.94
   7  -2   4    1.85    0.63
  -7  -2  -4    1.24    1.71
  -7   2   4    1.05    0.69
   7  -2   4    2.22    0.73
  -7  -2  -4    2.30    1.52
  -7   2  -4    1.89    1.05
   7   2   4    1.32    0.71
  -7  -2   4    1.21    0.75
   7   2   4    1.32    0.46
  -7  -2   4    0.89    1.76
   7  -2  -4    1.05    0.79
   7  -2  -4    0.89    0.79
  -7   2  -4    1.35    1.28
  -7  -3  -4    2.06    2.51
   7  -3   4    2.61    0.81
  -7   3   4    0.64    0.92
  -7   3   4    0.39    1.00
  -7  -3  -4    1.88    1.72
   7   3  -4    2.59    0.74
  -7  -3   4   -0.29    2.11
   7   3   4    1.12    0.91
   7  -3  -4    1.07    0.90
  -7   3  -4    2.93    1.39
  -7  -3   4    2.09    0.79
   7  -3  -4    2.02    0.96
   7   3   4    2.19    0.56
  -7   3  -4    1.07    1.08
   7  -4   4    0.56    0.75
   7   4  -4    0.56    0.89
  -7   4   4    0.40    0.83
  -7  -4  -4    1.56    2.15
   7  -4  -4    0.12    1.37
   7   4   4    0.89    0.59
  -7  -4   4    0.11    3.31
   7  -4  -4    0.97    0.97
  -7   4  -4    0.93    1.12
  -7  -4   4    1.34    1.06
  -7   4  -4    0.44    1.14
  -7  -5  -4    0.10    2.36
   7  -5   4    1.31    0.97
   7   5  -4    1.53    1.14
  -7   5   4    1.31    0.89
   7   5   4    1.15    0.82
   7  -5  -4    0.86    1.12
  -7   5  -4    1.90    1.21
  -7   5  -4    1.45    1.66
  -7  -5   4    1.52    1.39
  -7  -6  -4    1.14    2.84
   7   6  -4    0.56    1.33
   7  -6   4    0.54    1.25
  -7   6   4    0.60    1.10
   7  -6  -4    0.42    1.43
  -7  -6   4    0.86    1.68
   7   6   4    0.42    0.85
  -7   6  -4   -0.52    1.64
  -7   0  -5    8.77    1.82
   7   0  -5   10.73    1.03
  -7   0   5   10.40    1.00
  -7   0  -5   11.68    1.62
   7   0   5   12.33    0.79
   7   0  -5    8.07    1.48
  -7   0   5   10.73    1.28
   7   0   5   11.51    0.93
  -7  -1  -5    2.40    1.60
   7   1  -5    4.56    0.88
   7  -1   5    3.15    0.74
  -7   1   5    3.20    0.80
   7  -1   5    4.06    0.70
  -7  -1  -5    4.54    1.93
   7   1  -5    1.42    1.44
  -7   1   5    3.44    1.06
  -7   1  -5    4.19    1.21
  -7  -1   5    3.50    0.80
   7  -1  -5    2.82    1.21
  -7   1  -5    3.45    1.64
  -7  -1   5    3.22    1.43
   7   1   5    3.67    0.66
   7   1   5    4.12    0.79
   7  -1  -5    3.17    0.89
  -7  -2  -5   11.51    2.08
   7   2  -5   11.79    1.11
   7  -2   5   10.00    1.01
  -7   2   5    7.03    0.91
   7  -2   5   11.81    1.05
  -7   2   5    7.24    1.08
  -7  -2  -5   12.19    2.07
  -7   2  -5   10.57    1.51
   7   2   5    9.82    0.80
  -7   2  -5    7.84    1.64
   7  -2  -5    9.54    1.49
   7  -2  -5    5.01    0.97
  -7  -2   5    6.67    2.22
  -7  -2   5    8.91    1.06
   7   2   5    8.79    1.08
  -7   3   5    1.70    1.09
  -7  -3  -5    1.22    2.64
   7  -3   5    3.09    0.88
  -7  -3  -5    2.84    1.92
   7   3  -5    2.03    0.96
  -7   3   5    1.76    0.91
  -7  -3   5    2.43    0.97
   7  -3  -5    2.72    1.18
   7  -3  -5    1.89    1.23
  -7   3  -5    2.00    1.46
  -7   3  -5    2.66    1.33
   7   3   5    2.62    0.71
  -7   4   5    6.97    1.14
  -7  -4  -5    8.25    2.58
   7   4  -5    9.88    1.27
   7  -4   5    6.09    1.04
  -7  -4   5    7.34    1.28
   7  -4  -5    5.32    1.31
  -7   4  -5    8.06    1.85
   7   4   5    7.00    0.82
  -7  -5  -5    2.15    2.81
   7   5  -5    1.81    1.21
   7  -5   5    2.19    0.96
  -7   5   5    1.25    1.10
  -7  -5   5    2.19    1.25
  -7   5  -5    1.76    1.64
   7   5   5    1.61    0.87
   7  -5  -5    2.96    1.61
  -7   0  -6    5.41    2.00
   7   0  -6    2.43    1.69
  -7   0   6    5.16    1.37
  -7   0   6    6.14    0.98
   7   0   6    7.08    0.92
   7   0   6    7.22    0.84
   7   0  -6    4.71    0.99
  -7   0  -6    3.70    1.56
  -7   1   6    3.27    1.09
   7  -1   6    5.69    0.89
  -7  -1  -6    4.68    2.18
  -7  -1  -6    5.67    1.89
   7   1  -6    4.59    0.97
   7  -1   6    4.77    0.81
   7   1  -6    2.04    1.78
  -7   1   6    4.62    0.94
   7  -1  -6    4.20    1.01
  -7  -1   6    3.72    0.91
   7  -1  -6    3.67    1.59
   7   1   6    4.69    1.01
  -7   1  -6    2.98    2.00
   7   1   6    5.25    0.77
  -7   1  -6    3.38    1.38
  -7   2   6    4.56    1.00
  -7  -2  -6    6.81    2.33
   7  -2   6    6.50    1.26
  -7   2   6    6.36    1.10
  -7  -2  -6    5.71    2.11
   7  -2   6    5.11    0.97
   7   2  -6    4.85    1.01
  -7   2  -6    5.55    1.59
  -7  -2   6    4.83    1.00
   7   2   6    6.07    0.86
   7  -2  -6    2.76    1.16
   7  -2  -6    4.87    1.53
  -7  -3  -6    2.75    2.97
   7   3  -6    4.43    1.19
  -7   3   6    5.53    1.13
   7  -3   6    3.02    0.87
  -7  -3  -6    5.52    2.43
  -7   3   6    2.12    1.22
   7   3   6    3.80    0.82
  -7  -3   6    2.44    1.04
   7  -3  -6    3.79    1.63
  -7   3  -6    3.60    1.55
   7  -4   6    4.21    1.09
  -7  -4  -6    3.06    2.57
   7   4  -6    4.01    1.16
  -7   4   6    3.40    1.16
  -7  -4   6    3.69    1.18
   7  -4  -6    3.81    1.79
   7   4   6    4.96    0.86
  -7   4  -6    3.93    2.18
  -7   5   6    2.05    1.23
  -7  -5  -6    1.93    3.32
   7   5  -6    2.86    1.39
   7  -5   6    3.50    1.15
  -7   5  -6    1.59    1.86
   7  -5  -6    1.99    1.96
   7   5   6    1.43    0.89
   7   0  -7    0.73    1.88
   7   0   7    1.71    1.00
  -7   0   7    1.25    1.07
  -7   0  -7    0.69    3.14
   7   0   7    1.06    0.88
   7   0  -7    0.51    1.12
  -7   0  -7    2.33    1.95
  -7   1   7   -0.13    1.03
   7  -1   7    0.33    0.91
   7  -1   7    0.17    0.99
  -7   1   7    0.31    1.35
   7   1  -7    0.38    1.14
  -7  -1  -7   -0.57    1.92
   7   1  -7    0.29    2.44
  -7  -1  -7   -0.47    2.68
   7  -1  -7    0.79    1.18
  -7  -1   7    0.18    1.07
   7   1   7    0.41    0.88
   7  -1  -7   -1.13    1.84
  -7   1  -7   -0.64    1.74
   7   2  -7    1.91    1.25
  -7   2   7    0.59    1.11
  -7  -2  -7    1.37    2.27
  -7  -2  -7    1.47    2.54
  -7   2   7    1.52    1.32
   7  -2   7    1.61    0.98
   7  -2  -7    0.39    1.86
  -7   2  -7    1.25    1.73
  -7  -2   7    0.92    1.20
   7   2   7    1.70    0.87
  -7  -3  -7    0.98    2.77
  -7   3   7   -0.26    1.52
  -7   3   7    0.10    1.22
   7   3  -7   -0.07    1.34
   7  -3   7    0.42    0.99
  -7  -3  -7    0.86    2.96
  -7   3  -7   -0.21    1.71
  -7  -3   7    0.88    1.30
   7   3   7   -0.31    0.94
   7  -3  -7   -0.47    1.87
   7   4  -7    0.54    1.43
   7  -4   7    1.50    1.23
  -7   4   7    0.82    1.17
  -7  -4  -7    0.67    3.28
  -7  -4   7    0.37    1.38
   7   4   7    0.80    0.90
  -7   4  -7    0.92    1.84
   7  -4  -7   -0.12    1.98
   7   0  -8    0.35    1.40
  -7   0   8    0.04    1.12
  -7   0  -8    0.26    2.04
   7   0   8    0.03    1.08
   7   0  -8    0.84    2.50
   7   1  -8   -0.82    3.12
  -7   1   8   -0.33    1.07
   7  -1   8    0.01    1.22
   7   1  -8   -0.26    1.43
   7  -1   8    0.15    1.16
  -7  -1  -8   -0.79    2.41
   7  -1  -8   -1.09    2.35
  -7  -1   8   -0.04    1.19
   7   1   8   -0.22    1.02
  -7   1  -8    0.27    2.03
  -7  -2  -8   -0.04    2.84
  -7  -2  -8    0.37    4.26
   7  -2   8    0.12    1.21
   7   2  -8   -0.06    1.51
  -7   2   8   -0.29    1.32
  -7  -2   8   -0.29    1.41
  -7   2  -8   -0.68    2.09
   7   2   8    0.32    1.01
   7  -2  -8   -0.47    2.23
   8   0   0    1.50    0.51
  -8   0   0    2.09    1.27
   8   0   0    1.77    0.59
  -8  -1   0    0.69    1.30
   8  -1   0    1.54    0.56
   8   1   0    1.75    0.58
  -8   1   0    1.66    1.15
   8   1   0    0.77    0.43
  -8   1   0    0.87    0.74
   8   2   0    0.98    0.47
  -8  -2   0    1.24    1.41
  -8   2   0    1.24    1.03
   8  -2   0    1.07    0.69
  -8   2   0    1.04    0.86
   8   2   0    1.80    0.61
  -8   3   0    1.52    0.82
   8  -3   0    0.99    0.68
   8   3   0    1.56    0.72
   8   3   0    1.40    0.61
  -8  -3   0    1.65    2.11
  -8   3   0    1.49    0.97
  -8   4   0    0.40    0.94
   8  -4   0    0.87    0.90
  -8  -4   0    0.35    2.07
   8   4   0    0.83    0.73
   8   4   0    0.67    0.63
  -8   4   0    0.78    0.93
   8  -5   0    1.37    1.07
  -8  -5   0    0.66    2.44
  -8   5   0    0.18    1.01
   8   5   0    0.35    0.69
   8   5   0    0.66    1.01
   8  -6   0    0.41    1.28
   8   6   0    0.07    1.40
   8  -6   0   -2.12    1.26
   8   6   0    0.64    0.96
  -8  -6   0    0.56    3.16
  -8   6   0    1.11    0.98
  -8   0   1    1.01    0.63
  -8   0  -1    1.15    1.26
  -8   0  -1    0.51    0.72
   8   0  -1    0.80    0.49
  -8   0   1    0.60    1.13
   8   0   1    0.87    0.60
   8   0   1    0.20    0.50
   8   0  -1    0.80    0.64
  -8  -1  -1    2.15    1.27
   8   1  -1    1.85    0.59
   8  -1   1    2.47    0.60
   8   1  -1    2.13    0.66
   8  -1   1    1.55    0.48
  -8   1   1    3.49    0.59
  -8   1   1    1.69    1.03
   8   1   1    1.42    0.65
   8  -1  -1    2.06    0.67
  -8  -1   1    2.49    1.43
  -8   1  -1    2.74    0.87
   8  -1  -1    2.97    0.61
   8   1   1    1.58    0.53
  -8   1  -1    3.32    1.12
  -8  -2  -1   -0.08    1.54
   8   2  -1   -0.01    0.50
   8  -2   1    0.42    0.68
  -8   2   1    0.05    0.86
   8   2  -1    0.31    0.61
   8  -2  -1    0.16    0.64
  -8   2  -1    0.04    0.73
  -8  -2   1   -0.16    1.50
   8   2   1    0.55    0.56
  -8   2  -1   -0.09    1.04
   8   2   1    0.88    0.60
   8  -2  -1    0.91    0.67
   8   3  -1    0.71    0.69
   8  -3   1    0.48    0.71
   8   3  -1    0.78    0.56
  -8   3   1    0.57    0.91
  -8  -3  -1    0.97    1.64
   8  -3  -1    0.56    0.76
   8  -3  -1   -0.19    0.71
   8   3   1    0.54    0.59
  -8   3  -1    1.50    0.96
  -8   3  -1    0.66    0.94
  -8  -3   1    0.42    1.83
   8   3   1    0.59    0.61
  -8  -4  -1    0.90    2.11
   8   4  -1    0.56    0.77
   8  -4   1    0.45    0.77
  -8   4   1    0.29    0.93
   8   4  -1    0.13    0.64
  -8   4  -1    0.55    1.00
   8  -4  -1   -0.61    0.91
   8   4   1    0.28    0.79
  -8   4  -1    0.18    0.96
   8  -4  -1    0.34    0.99
   8   4   1    0.49    0.71
  -8  -4   1   -1.00    2.25
  -8  -5  -1   -0.07    2.58
   8  -5   1    0.43    0.89
   8   5  -1   -0.02    0.89
   8   5  -1    0.20    0.92
  -8   5   1    0.01    1.06
   8  -5  -1   -0.49    0.98
  -8   5  -1    0.27    1.00
  -8   5  -1    0.14    1.11
   8   5   1    0.60    1.06
  -8  -5   1   -0.68    2.66
   8   5   1    0.25    0.72
   8  -5  -1    0.16    1.09
  -8   6   1   -0.12    1.07
   8  -6   1    0.28    1.31
  -8  -6  -1   -0.25    3.24
   8   6  -1   -0.39    1.33
   8   6  -1    0.20    1.06
   8  -6  -1    0.00    1.47
   8  -6  -1   -0.17    1.37
  -8   6  -1   -0.36    1.51
  -8   6  -1    0.07    0.95
   8   6   1    0.19    0.97
  -8  -6   1    0.61    3.40
   8   0   2   -0.08    0.50
  -8   0   2   -0.37    1.10
  -8   0  -2   -0.19    1.32
  -8   0   2    0.17    0.60
   8   0   2    0.00    0.42
   8   0  -2   -0.25    0.53
  -8   0  -2    0.07    1.00
   8   0  -2    0.09    0.64
  -8  -1  -2    6.39    1.40
  -8  -1  -2    7.04    1.12
   8   1  -2    7.92    0.81
   8  -1   2    8.06    0.79
   8  -1   2   11.44    0.65
  -8   1   2   11.43    0.78
  -8   1   2    6.30    1.16
  -8   1  -2   10.78    1.12
   8  -1  -2    9.59    0.92
  -8   1  -2    8.02    1.38
   8   1   2    8.21    0.84
   8  -1  -2   12.07    0.99
   8   1   2   11.59    0.68
  -8  -1   2    4.65    1.39
  -8  -1   2   11.78    0.95
  -8  -2  -2    0.02    1.43
  -8   2   2    0.02    0.95
   8   2  -2    0.26    0.56
   8  -2   2    0.21    0.59
  -8   2   2   -0.06    0.79
   8  -2  -2    0.33    0.58
   8   2   2    0.28    0.63
  -8   2  -2   -0.54    1.09
  -8  -2   2   -0.31    1.63
  -8  -2   2    0.02    0.66
   8  -2  -2   -0.28    0.73
  -8   2  -2    0.32    0.79
   8   2   2   -0.04    0.43
  -8  -3  -2    5.39    1.81
   8   3  -2    8.24    0.95
   8  -3   2    6.49    0.92
  -8   3   2    6.40    1.10
   8   3   2    8.66    0.75
   8  -3  -2    9.31    1.05
  -8   3  -2    6.12    1.11
  -8   3  -2    7.55    1.16
   8  -3  -2    6.51    1.02
  -8  -3   2    3.54    1.97
   8   3   2    6.35    0.88
  -8  -4  -2    0.55    2.16
   8  -4   2    0.20    0.87
   8   4  -2    0.21    0.79
  -8   4   2   -0.24    0.90
  -8   4  -2    0.38    0.98
   8  -4  -2   -0.36    0.76
   8  -4  -2    0.54    0.75
   8   4   2    0.39    0.84
  -8   4  -2    0.03    1.07
   8   4   2    0.01    0.67
  -8  -4   2    0.18    2.46
   8   5  -2    5.51    1.06
   8  -5   2    3.90    1.05
  -8  -5  -2    2.10    2.44
  -8   5   2    4.18    1.01
  -8   5  -2    2.33    1.04
   8   5   2    3.84    0.95
  -8   5  -2    6.19    1.44
   8  -5  -2    4.07    1.24
  -8  -5   2    0.76    2.87
   8  -5  -2    4.89    1.14
  -8   6   2   -0.08    0.98
   8   6  -2    0.02    1.28
   8  -6   2   -0.34    1.33
  -8  -6  -2    0.00    3.04
   8   6   2    0.15    0.90
   8  -6  -2    0.51    1.22
  -8   6  -2   -0.14    1.07
  -8   6  -2   -0.58    1.29
  -8  -6   2    0.13    3.79
  -8   0   3    7.73    1.42
   8   0   3    7.93    0.63
  -8   0  -3    7.39    1.16
   8   0   3    8.19    0.79
  -8   0  -3    7.38    1.60
   8   0  -3    7.94    0.92
  -8   0   3    9.64    0.81
   8   0  -3    8.15    1.11
   8  -1   3    1.60    0.55
  -8  -1  -3    1.49    1.22
   8  -1   3    1.31    0.60
  -8   1   3    0.80    1.07
   8   1  -3    1.41    0.71
  -8  -1  -3    1.39    1.56
  -8   1   3    1.78    0.67
   8  -1  -3    1.92    0.74
   8   1   3    1.59    0.68
  -8   1  -3    1.44    1.36
   8   1   3    1.37    0.49
   8  -1  -3    1.27    0.65
  -8  -1   3    1.08    1.50
  -8   1  -3    1.70    1.06
  -8  -1   3    1.93    0.64
   8   2  -3    6.52    0.86
   8  -2   3    5.62    0.74
  -8   2   3    6.91    0.86
  -8   2   3    6.89    1.12
  -8  -2  -3    7.33    2.00
   8  -2  -3    7.66    1.04
  -8  -2   3    8.12    1.02
   8  -2  -3    6.54    0.98
  -8  -2   3    3.34    1.81
  -8   2  -3   11.58    1.41
   8   2   3    6.81    0.83
   8   2   3    7.16    0.63
  -8   2  -3    8.58    1.48
   8  -3   3    1.30    0.79
  -8  -3  -3    1.66    1.75
   8   3  -3    1.15    0.68
  -8   3   3    0.57    1.01
  -8   3  -3    1.97    1.16
  -8  -3   3    1.26    2.10
   8   3   3    1.90    0.83
   8  -3  -3    0.85    0.96
   8  -3  -3    1.80    0.81
  -8   3  -3    1.52    1.05
  -8  -3   3    1.53    0.96
   8   3   3    1.44    0.60
   8   4  -3    6.76    1.11
  -8   4   3    2.37    1.04
  -8  -4  -3    4.30    2.34
   8  -4   3    5.25    1.09
  -8   4  -3    6.97    1.28
  -8  -4   3    5.61    1.10
  -8  -4   3    1.56    2.48
   8  -4  -3    4.35    1.24
   8   4   3    4.96    0.80
   8  -4  -3    6.17    1.18
  -8   4  -3    2.81    1.19
   8  -5   3    0.60    1.17
  -8  -5  -3    0.21    2.72
   8   5  -3    1.22    0.98
  -8   5   3   -0.06    0.92
  -8   5  -3    2.14    1.56
  -8  -5   3   -0.14    3.96
   8   5   3    1.06    0.87
   8  -5  -3    0.67    1.78
   8  -5  -3    0.91    1.13
  -8   5  -3    0.09    1.22
  -8  -5   3    1.03    1.45
   8   6  -3    3.64    1.40
   8  -6   3    2.75    1.46
  -8  -6  -3    2.94    2.82
  -8   6   3    1.51    1.10
   8   6   3    2.78    0.95
  -8   6  -3    4.52    1.57
  -8   6  -3    1.95    1.33
   8  -6  -3    2.47    1.29
  -8  -6   3    3.07    1.54
  -8   0  -4    5.23    1.34
   8   0  -4    2.62    0.81
   8   0   4    3.97    0.65
  -8   0   4    3.61    0.79
   8   0   4    3.29    0.75
   8   0  -4    3.45    1.28
  -8   0   4    3.35    1.34
  -8   0  -4    3.42    1.55
   8   1  -4    1.26    0.78
   8  -1   4    1.37    0.61
   8  -1   4    1.17    0.70
  -8  -1  -4   -0.12    1.64
  -8   1   4    1.23    0.77
  -8   1   4    1.15    1.06
  -8  -1  -4    1.41    1.48
  -8   1  -4    0.33    1.51
   8  -1  -4    1.28    1.02
   8   1   4    0.97    0.57
   8   1   4    1.35    0.54
  -8  -1   4    1.11    0.73
  -8   1  -4    0.53    1.07
  -8  -1   4    0.30    1.52
   8  -1  -4    1.05    0.83
   8   2  -4    3.21    0.90
  -8   2   4    2.01    1.10
  -8   2   4    2.27    0.90
   8  -2   4    2.87    0.85
  -8  -2  -4    1.84    1.94
   8  -2  -4    2.06    0.91
  -8  -2   4    1.12    1.95
  -8   2  -4    2.55    1.54
  -8   2  -4    3.24    1.31
   8   2   4    2.03    0.84
   8  -2  -4    3.09    1.06
   8   2   4    2.90    0.64
  -8  -2   4    2.29    0.80
   8   3  -4    0.95    0.72
   8  -3   4    0.58    0.76
  -8  -3  -4    1.22    2.08
  -8   3   4    0.68    1.09
   8   3   4    0.76    0.64
   8  -3  -4    0.83    1.00
  -8  -3   4    0.81    2.38
  -8   3  -4    1.40    1.27
   8   3   4    0.56    1.15
   8  -3  -4    0.84    0.91
  -8  -3   4    0.58    1.00
  -8   3  -4    0.69    1.28
   8  -4   4    1.02    0.87
  -8  -4  -4    0.98    2.37
  -8   4   4    1.82    1.04
   8   4  -4    2.30    1.09
   8   4   4    1.21    0.80
   8  -4  -4    2.02    1.19
  -8  -4   4    1.49    1.14
   8  -4  -4    1.08    1.55
  -8   4  -4    1.65    1.32
  -8   4  -4    2.32    1.40
  -8  -5  -4   -0.26    2.67
   8  -5   4    0.79    1.18
  -8   5   4    0.73    1.01
   8   5  -4    0.97    1.22
   8  -5  -4    0.57    1.34
  -8   5  -4    0.72    1.39
  -8   5  -4    0.36    1.81
  -8  -5   4    0.56    1.43
   8   5   4    0.35    0.75
   8   0   5   -0.18    0.76
  -8   0  -5   -0.01    1.42
  -8   0   5    0.37    1.23
   8   0   5   -0.05    0.64
  -8   0   5   -0.20    0.70
   8   0  -5   -0.30    0.90
   8   0  -5   -0.22    1.49
  -8   0  -5   -0.31    1.66
   8  -1   5    0.56    0.74
  -8  -1  -5   -0.37    1.79
  -8   1   5    1.11    0.83
  -8   1   5    0.05    1.17
  -8  -1  -5   -0.13    1.67
   8  -1   5    0.22    0.75
   8   1  -5    0.04    0.75
   8   1   5    0.42    0.75
  -8  -1   5    0.20    1.59
  -8   1  -5    0.54    1.34
   8  -1  -5    0.91    0.94
  -8  -1   5    0.42    0.84
  -8   1  -5    0.12    1.74
   8   1   5    0.20    0.53
   8  -1  -5    0.37    1.34
  -8   2   5   -0.14    1.16
  -8  -2  -5   -0.01    2.11
  -8   2   5    0.18    0.97
   8   2  -5    0.05    0.78
  -8  -2  -5    1.30    2.43
   8  -2   5    0.23    0.74
  -8  -2   5    0.13    0.92
   8  -2  -5   -0.23    1.02
  -8   2  -5   -0.41    1.25
  -8  -2   5    0.44    2.46
   8  -2  -5   -0.24    1.24
   8   2   5    0.17    1.16
   8   2   5    0.19    0.65
  -8   2  -5   -0.23    1.76
   8   3  -5    0.50    0.95
  -8   3   5    1.38    1.05
   8  -3   5    0.47    0.96
  -8  -3  -5    1.30    2.21
   8   3   5    1.03    0.73
   8  -3  -5    0.97    1.27
   8  -3  -5    0.29    1.31
  -8   3  -5   -0.05    1.68
  -8  -3   5    0.44    0.92
  -8   3  -5   -0.78    1.70
   8  -4   5   -0.02    1.08
   8   4  -5   -0.04    1.10
  -8   4   5    0.11    1.05
  -8  -4  -5   -0.21    2.90
  -8  -4   5    0.58    1.05
  -8   4  -5   -0.68    1.63
   8  -4  -5   -0.44    1.30
   8   4   5    0.39    0.75
   8  -5   5    0.20    1.21
  -8  -5  -5    1.15    3.11
  -8   5   5    0.11    1.17
   8   5  -5    0.17    1.34
   8   5   5    0.57    0.99
  -8   5  -5    0.36    1.49
  -8  -5   5    0.21    1.42
   8  -5  -5    1.09    1.39
  -8   0   6    0.19    0.97
  -8   0  -6   -0.04    2.15
   8   0  -6    0.04    1.94
  -8   0   6    0.51    1.57
   8   0   6    0.13    0.87
  -8   0  -6    0.57    1.61
   8   0   6    0.64    0.77
   8   0  -6    0.44    1.03
  -8  -1  -6    0.05    1.97
  -8   1   6   -0.33    0.91
   8  -1   6   -0.13    0.91
   8   1  -6   -0.25    0.86
   8  -1   6   -0.26    0.86
  -8   1   6   -0.16    1.30
  -8  -1  -6   -0.19    2.24
  -8   1  -6   -0.16    1.60
   8   1   6   -0.09    0.74
  -8   1  -6   -0.01    2.17
   8  -1  -6    0.09    1.00
   8  -1  -6   -0.50    1.74
  -8  -1   6   -0.29    0.87
   8   1   6   -0.46    1.09
   8  -2   6    0.15    0.97
  -8   2   6   -0.45    1.04
   8   2  -6   -0.01    1.10
  -8   2   6    0.20    1.21
  -8  -2  -6    0.09    2.49
  -8  -2  -6    1.10    2.58
  -8  -2   6   -0.09    1.11
  -8   2  -6   -0.36    1.36
   8  -2  -6    0.31    1.53
   8   2   6   -0.16    0.68
   8  -2  -6    0.26    1.30
   8  -3   6    0.25    0.92
   8   3  -6   -0.07    1.21
  -8   3   6    0.15    1.04
  -8  -3  -6    0.88    2.67
   8   3   6    0.25    0.84
  -8  -3   6   -0.08    1.10
   8  -3  -6   -0.49    1.59
  -8   3  -6   -0.32    1.62
   8  -4   6    0.09    1.06
   8   4  -6    0.35    1.30
  -8  -4  -6    0.34    3.07
  -8   4   6    0.46    1.22
   8  -4  -6   -0.34    1.75
  -8  -4   6    0.12    1.15
   8   4   6    0.18    0.82
  -8   4  -6    0.07    2.09
   8   0  -7   -0.01    1.21
   8   0   7    0.15    0.86
  -8   0   7    0.24    1.14
  -8   0  -7    1.08    3.46
   8   0  -7    0.04    2.81
   8   0   7   -0.32    1.23
  -8   0  -7   -1.49    1.95
  -8  -1  -7    0.45    2.29
  -8   1   7   -0.39    1.17
  -8  -1  -7   -0.19    2.87
   8  -1   7    0.08    1.05
   8   1  -7   -0.09    1.27
   8  -1   7   -0.14    1.25
   8   1   7    0.29    0.96
  -8   1  -7    0.30    1.95
   8  -1  -7    0.41    1.41
  -8  -1   7    0.03    1.19
   8  -1  -7   -1.20    2.11
   8   2  -7   -0.13    1.30
  -8   2   7   -0.47    1.31
  -8  -2  -7   -0.77    2.99
   8  -2   7   -0.32    0.95
  -8  -2  -7    0.76    3.05
  -8   2   7   -0.11    1.19
   8   2   7    0.17    0.94
  -8   2  -7    0.18    1.86
   8  -2  -7   -0.83    2.04
  -8  -2   7   -0.16    1.31
  -8   3   7    0.66    1.30
  -8  -3  -7    1.00    3.20
   8  -3   7    0.54    1.24
   8   3  -7   -0.64    1.43
   8  -3  -7   -0.27    2.06
  -8  -3   7   -0.05    1.21
  -8   3  -7   -0.08    1.93
   8   3   7    0.11    0.85
  -8   0  -8    0.06    2.39
  -8   0   8    0.21    1.40
   8   0  -8    0.06    1.54
   8   0   8    0.15    1.09
   8  -1   8   -0.26    1.44
  -8  -1  -8   -0.33    2.72
  -8   1   8    0.09    1.41
   8   1  -8    0.14    1.52
   8  -1   8    0.24    1.77
   8   1   8    0.10    1.00
  -8  -1   8    0.02    1.29
  -8   1  -8    0.84    2.32
   8  -1  -8   -0.97    2.86
   9   0   0    0.95    0.82
   9   0   0   -0.11    0.68
   9   0   0   -0.04    0.61
  -9   0   0   -0.19    1.22
  -9   1   0    0.48    1.26
   9   1   0    0.46    0.61
   9   1   0   -0.04    0.59
  -9  -1   0   -0.41    1.57
  -9   1   0   -0.11    0.80
   9  -1   0    0.02    0.64
  -9  -2   0   -0.30    1.67
  -9   2   0   -0.14    0.96
  -9   2   0    0.18    1.22
   9  -2   0   -0.12    0.68
   9   2   0   -0.01    0.53
   9   2   0   -0.27    0.71
  -9  -3   0   -0.34    2.06
   9   3   0   -0.01    0.58
  -9   3   0   -0.69    1.00
  -9   3   0   -0.02    1.02
   9  -3   0   -0.13    0.87
   9   3   0   -0.13    0.63
  -9   4   0   -0.07    1.26
  -9  -4   0    0.76    2.22
   9  -4   0    0.00    1.00
  -9   4   0   -0.03    1.12
   9   4   0    0.27    0.79
   9   4   0   -0.13    0.68
   9   5   0    0.07    0.96
   9   5   0    0.16    1.07
   9  -5   0   -0.11    1.21
  -9   5   0   -0.03    1.10
  -9  -5   0    0.31    2.96
   9   6   0    0.58    1.73
  -9   6   0   -0.36    1.10
   9   6   0   -0.24    0.94
  -9  -6   0   -0.90    3.65
   9  -6   0    0.34    1.48
   9  -6   0   -2.65    1.53
  -9   0  -1    1.84    1.15
  -9   0  -1    1.86    1.34
   9   0   1    0.48    0.55
   9   0  -1    0.83    0.75
  -9   0   1    1.94    0.75
  -9   0   1    1.43    1.47
   9   0   1    1.10    0.66
  -9   1   1    5.72    1.47
   9   1  -1    2.51    0.66
   9   1  -1    3.96    0.71
  -9  -1  -1    3.12    1.67
   9  -1   1    2.48    0.83
   9  -1   1    2.90    0.64
  -9   1   1    5.22    0.78
   9   1   1    3.70    0.79
   9   1   1    3.02    0.66
  -9   1  -1    4.69    1.02
  -9   1  -1    3.54    1.31
  -9  -1   1    3.80    1.66
   9  -1  -1    5.94    0.76
   9  -1  -1    3.41    0.78
  -9  -2  -1   -0.14    1.58
   9  -2   1    0.60    0.82
   9   2  -1    0.25    0.63
  -9   2   1    0.56    1.15
   9   2  -1    0.96    0.66
   9  -2  -1    1.39    0.78
  -9   2  -1    1.51    0.93
   9   2   1    0.23    0.57
  -9  -2   1    1.11    1.73
   9   2   1    1.35    0.72
   9  -2  -1    0.68    0.83
  -9   2  -1    1.94    1.33
   9   3  -1    2.99    0.78
   9  -3   1    4.09    0.95
   9   3  -1    2.50    0.76
  -9   3   1    3.34    1.15
  -9  -3  -1    3.05    2.05
  -9  -3   1    2.02    2.18
  -9   3  -1    1.89    1.14
   9   3   1    2.79    0.80
   9   3   1    3.49    0.70
   9  -3  -1    4.65    1.04
  -9   3  -1    2.31    1.05
   9  -3  -1    2.47    0.80
  -9  -4  -1   -0.22    2.40
   9   4  -1    0.85    0.77
   9  -4   1    0.39    0.99
   9   4  -1    0.37    0.74
  -9   4   1    0.46    1.08
   9  -4  -1    0.73    1.08
   9  -4  -1   -0.35    1.03
  -9   4  -1   -0.24    0.99
   9   4   1    0.49    0.82
  -9   4  -1    0.04    1.06
   9   4   1    0.15    0.89
  -9  -4   1   -0.31    2.58
   9  -5   1    2.64    1.24
  -9   5   1    1.05    1.15
   9   5  -1    1.79    1.12
   9   5  -1    2.08    0.92
  -9  -5  -1    1.04    2.90
  -9   5  -1    2.13    1.55
  -9   5  -1    0.67    1.20
   9  -5  -1    3.33    1.38
   9   5   1    1.41    1.18
   9  -5  -1    2.19    1.38
  -9  -5   1    1.71    3.17
   9   5   1    1.76    0.98
   9  -6   1    1.01    1.49
  -9  -6  -1   -0.15    3.53
   9   6  -1    0.49    1.04
   9   6  -1    0.25    1.38
  -9   6   1    0.40    1.10
  -9   6  -1   -0.03    1.19
   9  -6  -1   -0.06    1.41
   9   6   1   -0.12    0.93
  -9  -6   1   -0.41    3.86
   9  -6  -1    0.24    1.59
  -9   6  -1   -0.07    1.73
   9   0   2    2.09    0.66
  -9   0  -2    2.68    1.28
  -9   0   2    1.54    1.49
   9   0   2    1.86    0.62
  -9   0  -2    1.02    1.55
   9   0  -2    2.56    0.72
  -9   0   2    2.61    0.74
  -9  -1  -2    0.21    1.54
   9   1  -2    0.23    0.66
  -9   1   2    0.28    1.27
  -9   1   2    0.22    0.70
   9  -1   2    0.09    0.65
  -9  -1   2    0.62    0.67
  -9   1  -2    1.06    1.47
  -9  -1   2   -0.51    1.56
   9   1   2    0.23    0.56
   9  -1  -2    0.18    0.72
   9  -1  -2    0.43    0.78
  -9   1  -2    0.03    0.97
   9   1   2    0.11    0.72
  -9   2   2    0.41    1.10
   9   2  -2    0.87    0.68
   9  -2   2    1.43    0.69
  -9  -2  -2    0.60    1.81
  -9  -2   2    1.45    0.92
   9  -2  -2    2.44    0.81
   9   2   2    1.03    0.62
  -9  -2   2    1.36    1.88
  -9   2  -2    1.18    1.19
   9   2   2    1.52    0.73
  -9   2  -2    1.74    1.04
   9  -2  -2    1.02    0.79
   9  -3   2    0.04    0.85
  -9  -3  -2    0.08    2.19
   9   3  -2    0.16    0.82
  -9   3   2   -0.36    1.09
   9   3   2    0.00    0.84
  -9  -3   2    0.03    0.98
   9   3   2   -0.08    0.61
   9  -3  -2    0.31    0.71
  -9  -3   2    0.31    2.09
   9  -3  -2   -0.09    0.99
  -9   3  -2   -0.37    1.10
  -9   3  -2    0.59    1.11
  -9  -4  -2    0.03    2.23
   9   4  -2    1.59    0.98
   9  -4   2    0.93    1.02
  -9   4   2   -0.34    1.18
   9   4   2    0.56    0.95
  -9   4  -2    0.92    1.28
   9  -4  -2    0.82    0.91
  -9  -4   2    0.23    2.67
   9  -4  -2    0.38    1.15
  -9   4  -2   -0.38    1.13
   9   4   2    0.70    0.74
   9  -5   2   -0.09    1.03
   9   5  -2    0.28    1.16
  -9  -5  -2   -0.49    2.92
  -9   5   2    0.31    1.09
  -9   5  -2   -0.89    1.39
   9   5   2    0.11    0.93
   9  -5  -2    0.60    1.14
  -9   5  -2   -0.12    1.31
  -9  -5   2    0.13    3.45
   9  -5  -2   -0.02    1.13
   9   0   3    1.93    0.69
   9   0   3    1.38    0.71
   9   0  -3    2.03    0.80
  -9   0   3    1.62    0.73
  -9   0  -3    1.59    1.66
  -9   0  -3    2.22    1.42
  -9   0   3    1.61    1.47
  -9   1   3   12.68    1.01
  -9   1   3    7.86    1.30
  -9  -1  -3   11.69    2.04
   9  -1   3   12.06    1.07
   9   1  -3    9.00    1.02
  -9  -1   3    9.38    1.99
   9   1   3   12.26    1.08
   9   1   3   15.55    0.91
   9  -1  -3   14.57    1.34
  -9  -1   3   13.31    1.10
   9  -1  -3    8.79    0.94
  -9   1  -3   11.88    1.83
  -9   1  -3   17.29    1.61
  -9  -2  -3    1.48    1.98
   9  -2   3    2.03    0.83
   9   2  -3    1.64    0.77
  -9   2   3    1.68    1.19
  -9   2  -3    1.78    1.45
   9  -2  -3    2.53    0.99
  -9  -2   3    0.79    1.94
  -9  -2   3    2.47    0.95
   9   2   3    1.25    0.83
   9  -2  -3    0.92    0.94
   9   2   3    1.47    0.67
  -9   2  -3    1.15    1.17
   9   3  -3    9.60    1.04
   9  -3   3    8.86    1.08
  -9   3   3    5.95    1.27
  -9  -3  -3    9.52    2.45
  -9   3  -3   10.80    1.47
  -9  -3   3    5.44    2.45
  -9   3  -3    9.28    1.47
  -9  -3   3   10.32    1.37
   9  -3  -3    7.14    1.15
   9   3   3    8.89    1.06
   9  -3  -3   10.14    1.29
   9   3   3    7.57    0.76
   9   4  -3    1.19    1.08
  -9   4   3    0.60    1.18
   9  -4   3    1.38    1.06
  -9  -4  -3    0.59    2.48
   9  -4  -3    0.65    1.29
  -9   4  -3    0.72    1.27
  -9  -4   3    1.80    1.22
  -9   4  -3    1.40    1.43
   9  -4  -3    1.54    1.05
   9   4   3    1.67    0.85
  -9  -4   3    0.84    2.85
   9   5  -3    7.04    1.37
  -9  -5  -3    3.08    2.83
   9  -5   3    6.62    1.39
  -9   5   3    3.68    1.18
  -9  -5   3    5.66    1.58
   9   5   3    4.52    0.96
  -9   5  -3    2.68    1.42
   9  -5  -3    3.71    2.09
  -9  -5   3    0.39    4.32
   9  -5  -3    9.02    1.56
  -9   5  -3    8.79    1.60
   9   0   4    5.48    0.66
   9   0  -4    5.02    0.95
  -9   0   4    7.93    1.00
  -9   0  -4    5.50    1.84
  -9   0  -4    6.35    1.53
  -9   0   4    5.79    1.59
   9   0   4    7.07    0.99
  -9  -1  -4   -0.13    1.85
   9   1  -4    0.07    0.91
   9  -1   4   -0.36    0.72
  -9   1   4   -0.24    0.92
  -9   1   4   -0.38    1.18
  -9  -1   4   -0.99    1.82
   9   1   4   -0.03    0.63
   9   1   4   -0.24    0.79
  -9   1  -4    0.35    1.66
  -9  -1   4   -0.05    0.80
   9  -1  -4   -0.11    1.30
   9  -1  -4    0.03    0.93
  -9   1  -4   -0.38    1.31
   9  -2   4    6.49    1.00
   9   2  -4    6.67    0.96
  -9   2   4    4.99    1.30
  -9  -2  -4    5.16    2.26
  -9  -2   4    6.21    1.01
  -9  -2   4    2.90    2.17
  -9   2  -4    9.22    1.69
  -9   2  -4    5.10    1.69
   9  -2  -4    6.61    1.32
   9  -2  -4    5.52    1.11
   9   2   4    5.36    1.02
   9   2   4    7.38    0.81
  -9  -3  -4    1.29    2.61
  -9   3   4   -0.10    1.22
   9   3  -4    0.32    0.90
   9  -3   4   -0.13    0.88
  -9  -3   4    0.21    1.06
   9  -3  -4   -0.08    1.16
  -9   3  -4    0.17    1.39
   9  -3  -4   -0.08    1.11
  -9   3  -4   -0.44    1.40
   9   3   4   -0.23    0.77
  -9  -3   4   -0.17    2.85
  -9  -4  -4    4.17    2.63
  -9   4   4    4.65    1.28
   9   4  -4    5.44    1.22
   9  -4   4    4.80    1.18
   9  -4  -4    3.08    1.67
  -9   4  -4    3.76    1.48
  -9  -4   4    3.98    1.23
   9  -4  -4    5.82    1.43
  -9   4  -4    6.32    1.47
   9   4   4    3.93    0.85
  -9   5   4    0.30    1.13
  -9  -5  -4   -0.97    2.99
   9  -5   4   -0.18    1.33
   9   5  -4    0.76    1.38
  -9   5  -4   -0.84    2.63
  -9  -5   4    0.30    1.37
  -9   5  -4   -0.15    1.78
   9  -5  -4    0.87    1.37
   9   5   4   -0.11    0.88
   9   0  -5   -0.34    0.94
  -9   0  -5    0.14    1.64
  -9   0  -5   -0.44    1.94
   9   0   5   -0.12    0.86
  -9   0   5   -0.09    1.47
   9   0   5    0.20    0.71
  -9   0   5    0.46    0.97
   9   1  -5    0.55    0.87
  -9   1   5   -0.16    0.98
  -9   1   5   -0.02    1.33
   9  -1   5   -0.13    0.74
  -9  -1  -5    0.09    2.18
  -9   1  -5    0.23    1.46
  -9   1  -5    0.39    1.92
  -9  -1   5   -0.64    1.85
  -9  -1   5    0.08    0.98
   9  -1  -5    0.19    1.06
   9   1   5    0.00    0.81
   9   1   5    0.16    0.68
   9  -1  -5   -0.17    1.69
  -9  -2  -5   -0.08    2.34
   9  -2   5    0.10    0.91
   9   2  -5   -0.23    1.03
  -9   2   5   -0.41    1.26
  -9  -2   5    0.02    0.96
  -9   2  -5   -1.38    1.90
  -9   2  -5   -0.32    1.47
   9  -2  -5    0.23    1.17
   9   2   5    0.07    1.29
  -9  -2   5   -0.96    2.80
   9   2   5   -0.07    0.72
   9  -2  -5    0.07    1.47
  -9   3   5   -0.49    1.21
   9  -3   5   -0.09    1.08
   9   3  -5    0.68    1.04
  -9  -3  -5    0.63    2.46
   9   3   5    0.48    0.85
   9  -3  -5    0.09    1.50
  -9   3  -5    0.43    1.86
   9  -3  -5    0.04    1.42
  -9   3  -5   -0.14    1.94
  -9  -3   5    0.30    1.16
   9  -4   5   -0.09    1.15
  -9  -4  -5   -0.92    3.09
  -9   4   5    0.34    1.18
   9   4  -5   -0.19    1.23
   9   4   5    0.28    0.91
   9  -4  -5    0.48    1.52
  -9   4  -5    0.06    1.66
  -9  -4   5   -0.17    1.15
   9   0   6    2.55    0.87
   9   0   6    1.55    1.11
  -9   0  -6    2.35    2.05
  -9   0   6    2.48    1.97
  -9   0  -6    2.63    2.52
   9   0  -6    1.67    1.12
  -9   0   6    1.51    1.12
  -9  -1  -6   -0.68    2.49
  -9   1   6    0.04    1.38
  -9  -1  -6    0.73    2.79
   9   1  -6    0.03    1.17
   9  -1   6    0.33    1.03
  -9   1   6   -0.19    1.12
  -9   1  -6    0.05    1.71
   9  -1  -6    0.30    2.51
   9  -1  -6    0.06    1.16
  -9  -1   6   -0.14    0.98
  -9   1  -6   -0.39    2.51
   9   1   6   -0.01    0.82
   9   1   6    0.01    1.29
   9   2  -6    1.87    1.30
  -9  -2  -6    1.89    2.72
  -9   2   6    1.54    1.32
   9  -2   6    1.18    1.07
  -9  -2   6    0.88    1.22
   9  -2  -6    1.01    1.89
   9  -2  -6    1.57    1.48
   9   2   6    1.48    0.80
  -9   2  -6    1.57    1.76
  -9  -3  -6    0.13    2.96
   9   3  -6   -0.32    1.29
   9  -3   6    0.20    1.23
  -9   3   6    0.52    1.28
   9   3   6    0.18    0.98
  -9   3  -6    0.07    2.33
   9  -3  -6    0.15    1.87
  -9  -3   6   -0.31    1.35
  -9   0  -7   -0.91    4.04
   9   0   7    0.21    1.52
  -9   0  -7   -0.35    2.18
  -9   0   7    0.13    1.34
   9   0  -7   -0.22    1.33
   9   0   7   -0.16    1.23
  -9   1   7    0.30    1.36
  -9  -1  -7    1.08    3.21
  -9  -1  -7    2.82    3.26
   9  -1   7    1.19    1.19
   9   1  -7    1.09    1.44
   9  -1  -7    1.13    1.43
  -9   1  -7    0.99    2.10
  -9  -1   7    0.77    1.38
   9   1   7    1.63    0.99
   9  -2   7    0.34    1.27
  -9  -2  -7   -0.15    3.20
   9   2  -7   -0.08    1.47
  -9   2   7    0.26    1.45
  -9  -2   7   -0.06    1.46
   9  -2  -7    0.59    2.55
  -9   2  -7    0.42    2.03
   9   2   7    0.34    1.07
  10   0   0    2.62    0.86
 -10   0   0    3.11    1.72
  10   0   0    3.31    0.89
 -10  -1   0    0.16    1.87
  10   1   0   -0.19    0.70
 -10   1   0   -0.26    1.48
  10  -1   0    0.52    1.07
  10  -1   0   -0.40    0.77
  10   1   0   -0.36    0.67
 -10   2   0    3.18    1.48
 -10  -2   0    2.06    1.99
  10   2   0    2.74    0.79
  10  -2   0    2.52    0.93
  10   2   0    3.13    0.81
  10   3   0   -0.26    0.73
 -10   3   0   -0.36    1.19
  10  -3   0   -0.03    0.93
 -10  -3   0    0.56    2.42
  10   3   0    0.15    0.81
  10   4   0    1.41    1.01
 -10   4   0    0.75    1.26
  10  -4   0    2.81    1.09
  10   4   0    1.57    0.86
 -10  -4   0    0.56    2.85
  10  -5   0   -3.07    1.38
 -10  -5   0    0.38    3.33
 -10   5   0   -0.24    1.47
  10   5   0   -0.17    0.91
  10   5   0    0.32    1.11
  10  -5   0   -0.23    1.45
  10   0   1    1.54    0.78
 -10   0  -1    2.57    1.73
 -10   0   1    2.34    1.78
  10   0  -1    3.22    0.85
 -10   0   1    3.51    0.88
  10   0   1    2.11    0.88
 -10  -1  -1    3.15    1.70
  10   1  -1    3.33    0.75
  10  -1   1    4.62    0.84
 -10   1   1    4.44    1.59
  10   1   1    3.51    0.92
 -10  -1   1    3.54    1.80
 -10   1  -1    3.22    1.42
 -10   1  -1    4.53    1.70
  10  -1  -1    3.74    0.88
  10   1   1    3.53    0.72
  10  -1  -1    4.49    1.10
  10   2  -1    1.62    0.84
 -10  -2  -1    1.02    2.04
  10  -2   1    2.54    0.87
  10   2  -1    2.42    0.88
 -10   2   1    0.44    1.20
  10  -2  -1    2.06    1.01
  10   2   1    2.26    0.78
  10  -2  -1    4.12    0.98
 -10   2  -1    1.22    1.13
  10   2   1    1.82    0.83
 -10  -2   1    2.57    2.10
 -10   2  -1    1.58    1.50
  10  -3   1    3.06    1.03
  10   3  -1    3.83    1.04
 -10   3   1    2.02    1.13
  10   3  -1    2.30    0.82
 -10  -3  -1    1.38    2.41
 -10   3  -1    2.37    1.43
  10   3   1    3.02    0.86
  10   3   1    2.89    0.86
  10  -3  -1    5.03    1.10
 -10   3  -1    3.14    1.33
 -10  -3   1    1.29    2.26
  10  -3  -1    2.59    1.10
 -10  -4  -1    0.51    2.74
  10   4  -1    1.21    0.99
 -10   4   1    1.03    1.15
  10  -4   1    2.14    1.08
  10   4  -1    0.47    0.89
  10  -4  -1    0.86    0.92
  10   4   1    1.19    0.95
 -10   4  -1    1.37    1.49
  10  -4  -1    2.33    1.18
  10   4   1    1.51    1.09
 -10   4  -1    1.17    1.31
 -10  -4   1    1.68    2.88
  10   5  -1    2.64    1.25
 -10  -5  -1    1.40    3.32
  10  -5   1    2.76    1.45
 -10   5   1    0.51    1.26
  10   5  -1    1.99    1.06
 -10   5  -1    3.27    1.82
  10  -5  -1    1.55    1.43
  10   5   1    2.19    1.03
  10   5   1    1.59    1.44
 -10  -5   1    0.17    3.69
  10  -5  -1    3.90    1.50
 -10   5  -1    0.37    1.41
  10   0   2    7.65    0.99
 -10   0   2   11.14    1.03
 -10   0   2    6.97    1.90
  10   0  -2    8.23    1.07
 -10   0  -2    6.26    1.93
  10  -1   2    4.07    0.88
 -10   1   2    2.43    1.46
  10   1  -2    3.96    0.84
 -10  -1  -2    3.20    1.70
  10   1   2    3.46    0.91
 -10  -1   2    4.25    2.01
 -10  -1   2    5.17    1.01
  10  -1  -2    2.60    0.86
 -10   1  -2    3.39    1.75
  10   1   2    3.11    0.77
 -10   1  -2    3.93    1.52
 -10  -2  -2    5.26    2.25
  10   2  -2    5.38    0.88
 -10   2   2    5.21    1.41
  10  -2   2    6.13    1.05
  10   2   2    5.77    0.92
  10  -2  -2    5.63    1.01
 -10   2  -2    7.41    1.38
 -10  -2   2    8.14    1.17
  10  -2  -2    9.54    1.15
  10   2   2    5.58    0.89
 -10  -2   2    4.16    2.14
 -10   2  -2    5.98    1.49
  10   3  -2    2.18    0.86
  10  -3   2    2.65    1.00
 -10  -3  -2    1.22    2.22
 -10   3   2    1.96    1.31
  10  -3  -2    2.99    1.05
  10  -3  -2    4.71    1.06
 -10  -3   2    3.11    1.10
 -10   3  -2    2.48    1.38
 -10   3  -2    3.85    1.35
  10   3   2    2.48    1.01
 -10  -3   2    1.17    2.57
  10   3   2    3.13    0.95
 -10   4   2    3.14    1.39
  10   4  -2    4.81    1.17
  10  -4   2    4.51    1.16
 -10  -4  -2    1.74    2.48
 -10   4  -2    2.90    1.30
  10  -4  -2    3.87    1.27
 -10  -4   2    7.29    1.34
  10   4   2    3.61    1.20
  10   4   2    5.38    1.07
 -10   4  -2    7.19    1.62
 -10  -4   2    0.33    3.05
  10  -4  -2    6.82    1.29
 -10   5   2    1.27    1.25
 -10  -5  -2    0.93    3.41
  10  -5   2    2.27    1.35
  10   5  -2    1.93    1.11
  10  -5  -2    1.38    1.56
 -10   5  -2    0.87    1.50
 -10  -5   2    2.62    1.45
 -10   5  -2    2.82    1.67
  10  -5  -2    2.81    1.21
 -10  -5   2    0.09    3.51
  10   5   2    2.02    0.99
 -10   0  -3    0.74    1.88
 -10   0   3    1.21    1.76
  10   0  -3   -0.03    0.83
  10   0   3    0.36    0.80
 -10   0   3    0.41    0.86
  10   0   3    0.45    0.75
  10  -1   3    1.07    0.92
 -10   1   3    1.18    1.45
 -10   1   3    1.62    1.46
 -10  -1  -3    1.99    2.00
  10   1  -3    0.85    0.75
  10   1   3    0.89    0.82
 -10  -1   3    2.08    0.92
  10   1   3    1.70    0.75
 -10   1  -3    1.21    1.50
 -10  -1   3    0.88    1.98
 -10   1  -3    0.58    1.76
  10  -1  -3    1.00    1.00
 -10  -2  -3   -0.25    2.11
  10  -2   3    0.08    0.77
  10   2  -3    0.47    0.93
 -10   2   3   -0.26    1.26
 -10   2  -3    0.08    1.57
  10  -2  -3    0.11    0.92
  10   2   3    0.18    0.93
 -10  -2   3   -0.34    2.18
  10  -2  -3    0.90    1.19
 -10  -2   3    0.53    1.02
  10   2   3    0.62    0.68
 -10   2  -3    0.60    1.33
  10   3  -3    1.58    1.05
  10  -3   3    1.20    0.92
 -10  -3  -3    0.28    2.21
 -10   3   3    0.44    1.33
 -10  -3   3    2.13    1.24
  10  -3  -3    2.13    1.21
 -10  -3   3    0.17    2.68
  10   3   3    0.92    1.12
  10  -3  -3    1.43    1.20
 -10   3  -3    1.29    1.50
 -10   3  -3   -0.40    1.48
  10   3   3    1.31    0.93
  10  -4   3    0.44    1.19
 -10  -4  -3   -0.10    2.80
  10   4  -3    0.10    1.09
 -10   4   3    0.16    1.39
  10   4   3    0.25    0.84
 -10  -4   3    0.09    3.20
 -10   4  -3    0.05    1.64
 -10  -4   3    0.09    1.21
 -10   4  -3    0.33    1.62
  10  -4  -3    0.09    1.42
  10  -4  -3    0.95    1.40
 -10   5   3   -0.15    1.36
 -10  -5  -3    0.10    3.25
 -10  -5   3    1.12    4.63
 -10   5  -3   -0.35    1.59
 -10   0   4    0.18    1.65
  10   0   4    0.31    0.74
  10   0  -4   -0.21    0.85
  10   0   4   -0.09    0.92
 -10   0  -4   -0.31    2.01
 -10   0   4    0.01    1.00
 -10  -1  -4    0.07    1.96
 -10   1   4   -0.03    1.43
  10  -1   4    0.04    0.93
  10   1  -4    0.24    1.01
 -10   1   4    0.09    1.44
 -10  -1   4   -0.45    0.94
  10   1   4   -0.16    1.01
 -10  -1   4    0.16    2.01
  10  -1  -4   -0.29    1.10
 -10   1  -4   -0.44    1.88
 -10   1  -4    0.76    2.05
  10   1   4    0.16    0.67
  10  -2   4    0.04    0.97
  10   2  -4   -0.06    0.89
 -10  -2  -4   -0.17    2.34
 -10   2   4    1.30    1.38
  10   2   4    0.00    1.05
  10  -2  -4   -0.34    1.46
  10  -2  -4    0.12    1.13
 -10  -2   4   -1.33    2.45
  10   2   4    0.20    0.87
 -10  -2   4   -0.28    1.04
 -10   2  -4    0.05    1.62
 -10   2  -4   -1.14    1.74
  10  -3   4    0.14    1.03
 -10  -3  -4   -0.10    2.58
  10   3  -4    0.26    1.10
 -10   3   4    0.68    1.39
  10  -3  -4    0.16    1.27
 -10  -3   4    0.21    3.13
 -10   3  -4   -1.32    1.62
  10   3   4    0.15    0.78
 -10  -3   4    0.10    1.08
 -10   3  -4    0.69    1.55
  10  -3  -4    0.73    1.39
 -10  -4  -4    0.66    3.07
  10   4  -4   -0.52    1.25
 -10   4   4    0.05    1.43
  10  -4   4    0.36    1.18
 -10   4  -4   -0.01    1.75
 -10   4  -4   -0.22    1.77
  10   4   4    0.30    1.00
  10  -4  -4    0.34    1.43
  10  -4  -4   -0.62    1.79
 -10  -4   4   -0.11    1.29
 -10   0   5    0.54    1.66
  10   0   5    0.02    1.16
 -10   0  -5    1.80    2.29
 -10   0   5    0.81    1.07
  10   0   5    0.51    1.03
  10   0  -5    0.23    1.16
  10  -1   5   -0.20    1.03
  10   1  -5    0.18    1.12
 -10   1   5   -0.75    1.67
 -10  -1  -5   -0.75    2.24
 -10   1   5   -0.12    1.50
 -10  -1   5    0.18    2.23
  10   1   5    0.06    0.88
 -10   1  -5   -0.19    1.84
  10   1   5   -0.02    1.10
  10  -1  -5    0.45    1.17
 -10   1  -5   -1.16    2.13
 -10  -1   5    0.13    1.13
 -10  -2  -5    0.30    2.74
 -10   2   5    0.03    1.61
  10  -2   5   -0.07    1.06
  10   2  -5   -0.31    1.10
  10  -2  -5    0.21    2.24
 -10   2  -5    0.35    2.13
 -10   2  -5   -0.47    2.31
  10  -2  -5    0.25    1.25
 -10  -2   5   -1.07    3.15
  10   2   5    0.27    0.81
 -10  -2   5    0.14    1.14
 -10  -3  -5    1.12    3.14
  10   3  -5   -0.18    1.08
  10  -3   5    0.44    1.17
 -10   3   5    0.17    1.49
 -10   3  -5    0.72    2.41
 -10   3  -5    0.20    1.84
  10  -3  -5   -0.03    1.53
 -10  -3   5   -0.07    1.21
  10  -3  -5   -0.27    1.74
  10   3   5    0.20    0.99
 -10   0   6    0.32    1.35
  10   0   6    1.17    1.27
 -10   0  -6    0.44    2.75
 -10   0   6    0.50    2.27
  10   0  -6    0.67    1.30
 -10   1   6    0.01    1.77
  10  -1   6    1.30    1.25
 -10   1   6    0.55    1.74
  10   1  -6    1.08    1.26
 -10  -1  -6    0.03    2.77
  10   1   6    0.02    1.74
 -10  -1   6    0.24    1.32
 -10   1  -6    0.97    2.05
 -10   1  -6    0.24    2.91
  10   1   6    0.58    0.94
  10  -1  -6    0.03    1.36
  10   2  -6    0.97    1.31
 -10   2   6    0.63    1.65
 -10  -2  -6    0.64    3.05
  10  -2   6    1.13    1.25
 -10   2  -6    1.12    2.04
  10   2   6    0.35    0.85
  10  -2  -6   -0.06    1.49
 -10  -2   6    0.43    1.48
 -11   0   0    0.51    2.04
  11   0   0   -0.17    0.98
  11   1   0    0.07    0.89
 -11   1   0    0.41    1.66
  11   1   0    0.12    0.90
 -11  -1   0   -0.51    2.03
  11  -1   0   -0.03    0.86
  11   2   0   -0.07    0.85
  11   2   0    0.13    0.88
 -11  -2   0    0.22    2.22
  11  -2   0    1.06    1.48
 -11   2   0    0.27    1.50
  11  -2   0    0.04    1.05
 -11   3   0   -0.09    1.34
  11   3   0    0.44    0.99
  11   3   0    0.46    1.01
  11  -3   0   -0.20    1.03
 -11  -3   0    0.12    2.64
  11  -3   0   -1.86    1.24
  11  -4   0   -2.67    1.40
  11  -4   0   -0.08    1.18
 -11  -4   0   -1.22    3.17
  11   4   0   -0.07    1.09
  11   4   0    0.15    1.08
 -11   4   0    0.28    1.31
  11   0  -1    2.73    0.92
 -11   0   1    1.67    1.99
 -11   0   1    3.39    1.26
 -11   0  -1    0.41    1.87
  11   0   1    2.44    0.99
 -11  -1  -1    0.65    2.17
  11   1  -1    1.62    0.97
 -11   1   1    1.77    1.67
  11  -1   1    1.94    0.89
  11   1   1    1.86    0.99
  11  -1  -1    0.83    0.86
 -11  -1   1    0.96    2.18
  11   1   1    1.31    0.84
 -11   1  -1    2.25    1.85
 -11  -1   1    2.80    1.08
  11   2  -1    2.26    0.85
  11  -2   1    1.66    0.94
 -11  -2  -1    1.49    2.43
 -11   2   1    0.71    1.59
 -11  -2   1    0.31    2.33
  11   2   1    1.34    0.97
  11   2   1    0.74    0.76
 -11   2  -1    1.89    1.78
  11  -2  -1    1.84    1.18
 -11   3   1    0.04    1.21
  11  -3   1    1.05    1.22
 -11  -3  -1    0.31    2.70
  11   3  -1    0.65    1.03
  11   3  -1    1.38    1.08
 -11   3  -1    0.19    1.63
 -11  -3   1    1.42    2.65
  11  -3  -1    1.53    1.31
  11   3   1    0.36    0.94
  11   3   1    0.83    0.97
 -11   3  -1   -0.01    1.53
  11  -3  -1    2.23    1.19
  11   4  -1    1.48    1.15
  11  -4   1    1.64    1.39
 -11  -4  -1    1.13    3.13
 -11   4   1    1.45    1.51
  11   4  -1    1.10    1.05
 -11   4  -1    0.57    1.54
 -11  -4   1    1.55    3.34
 -11   4  -1    1.14    1.74
  11  -4  -1    1.41    1.29
  11   4   1    0.58    1.22
  11  -4  -1    2.14    1.33
  11   4   1    0.66    1.05
 -11   0   2    0.24    1.97
  11   0  -2    0.67    0.98
 -11   0   2    0.34    1.20
 -11   0  -2    0.10    1.98
  11   0   2    1.00    1.08
  11   1  -2    0.18    0.86
 -11  -1  -2   -0.56    1.82
  11  -1   2    0.51    0.81
 -11   1   2   -0.88    1.68
 -11   1  -2   -0.18    1.99
  11   1   2    0.42    0.93
  11   1   2    0.11    0.97
 -11  -1   2   -1.10    2.15
 -11  -1   2    0.33    1.05
  11  -1  -2    0.43    0.90
 -11   2   2    0.46    1.43
  11   2  -2    0.35    1.02
  11  -2   2    0.34    1.07
 -11  -2  -2    0.73    2.00
  11  -2  -2    0.67    1.12
 -11  -2   2    0.96    1.01
 -11  -2   2   -0.25    2.21
 -11   2  -2    0.53    1.92
  11   2   2    0.72    0.98
  11   2   2   -0.01    0.80
 -11   2  -2    0.67    1.90
  11   3  -2    0.20    0.98
 -11   3   2    0.15    1.45
  11  -3   2    0.12    1.20
 -11  -3  -2   -0.07    2.45
  11  -3  -2    0.42    1.25
  11   3   2    0.02    1.12
 -11  -3   2    0.30    1.18
  11   3   2    0.15    0.92
  11  -3  -2   -0.11    1.27
 -11   3  -2   -0.56    1.53
 -11  -3   2    0.10    2.78
 -11   3  -2    0.30    1.69
  11  -4   2    0.25    1.15
  11   4  -2    0.25    1.18
 -11  -4  -2    0.33    3.30
 -11   4   2   -0.47    1.49
  11  -4  -2    0.94    1.35
 -11   4  -2   -0.15    1.63
 -11  -4   2   -0.10    1.39
 -11  -4   2   -0.69    3.31
  11   4   2    0.37    1.48
 -11   4  -2    0.64    1.62
  11  -4  -2    0.15    1.60
  11   4   2    0.50    1.13
 -11   0   3    0.12    1.71
 -11   0  -3    1.82    2.11
 -11   0   3    2.80    1.25
  11   0   3    1.97    1.05
  11   0  -3    1.56    1.05
 -11  -1  -3    0.23    2.28
  11   1  -3    0.23    0.87
  11  -1   3    0.20    0.83
 -11   1   3    0.28    1.71
  11  -1  -3   -0.33    1.09
  11   1   3    0.25    0.96
  11   1   3    0.17    0.92
 -11   1  -3   -0.77    2.05
 -11  -1   3   -0.08    1.05
 -11  -1   3    0.02    2.21
 -11  -2  -3    2.38    2.48
 -11   2   3    0.61    1.36
  11   2  -3    2.68    1.12
  11  -2   3    2.57    1.08
 -11  -2   3    4.36    1.33
  11  -2  -3    1.58    1.17
 -11  -2   3    0.16    2.69
 -11   2  -3    1.74    1.94
  11   2   3    2.22    1.11
 -11   2  -3    2.62    1.97
  11   2   3    2.37    0.96
  11   3  -3    0.90    1.09
 -11   3   3    0.06    1.35
  11  -3   3    0.02    1.17
 -11  -3  -3   -1.36    2.42
  11  -3  -3    0.29    1.68
  11   3   3    0.24    1.30
  11   3   3   -0.16    1.06
 -11  -3   3    0.87    2.93
  11  -3  -3   -0.01    1.41
 -11  -3   3    0.65    1.37
 -11   3  -3    0.35    1.83
 -11   3  -3   -1.31    1.79
  11  -4   3    1.29    1.36
 -11  -4  -3    1.12    3.26
 -11   4   3    1.09    1.60
  11   4  -3    1.30    1.29
  11  -4  -3    2.75    1.66
  11   4   3    1.19    1.17
 -11   4  -3    2.90    1.69
 -11   4  -3   -0.83    1.70
  11  -4  -3    0.74    1.60
 -11  -4   3    0.76    3.51
 -11  -4   3    2.70    1.66
 -11   0  -4   -0.90    2.27
 -11   0   4    0.41    1.45
  11   0   4   -0.24    0.87
  11   0  -4   -0.57    1.01
 -11   0   4   -0.15    1.96
 -11   1   4    1.52    1.64
  11   1  -4    1.55    1.05
  11  -1   4    1.57    1.12
 -11  -1  -4    2.18    2.52
  11  -1  -4    0.74    1.25
 -11   1  -4    1.51    2.26
 -11  -1   4    2.29    1.18
  11   1   4    1.75    1.22
 -11  -1   4    0.64    2.36
  11   1   4    2.18    1.06
  11   2  -4   -0.03    1.14
 -11   2   4   -0.70    1.65
  11  -2   4    0.04    1.18
 -11  -2  -4   -0.52    2.72
  11   2   4    0.21    1.04
 -11  -2   4   -0.77    2.72
 -11  -2   4    0.25    1.20
  11   2   4   -0.52    1.29
  11  -2  -4   -0.45    1.35
 -11   2  -4    0.46    2.19
 -11   2  -4    0.54    2.06
  11  -3   4    1.97    1.15
 -11   3   4    0.21    1.60
  11   3  -4    2.13    1.29
 -11  -3  -4   -0.45    3.07
 -11   3  -4    1.25    1.76
  11  -3  -4    1.89    2.19
  11   3   4    1.68    1.05
 -11  -3   4    1.78    1.45
 -11   3  -4   -0.37    2.04
 -11  -3   4   -0.47    3.79
  11  -3  -4    0.86    1.40
 -11   0   5   -0.26    1.49
 -11   0   5    0.43    1.85
 -11   0  -5   -1.36    2.63
  11   0  -5    0.02    1.28
  11   0   5    0.15    0.97
 -11  -1  -5    0.21    2.62
  11  -1   5    1.25    1.13
 -11   1   5    1.27    1.86
  11   1  -5    1.37    1.32
  11   1   5    0.28    1.45
  11  -1  -5    1.01    1.36
 -11  -1   5    1.20    1.34
  11   1   5    0.85    1.14
 -11  -1   5   -0.89    2.48
 -11   1  -5    0.03    2.70
  11  -2   5    0.19    1.31
 -11  -2  -5   -0.99    3.02
 -11   2   5    0.16    1.68
  11   2  -5    0.10    1.11
 -11   2  -5    0.11    2.43
 -11   2  -5   -0.32    2.57
 -11  -2   5    0.35    1.22
  11  -2  -5   -0.30    1.53
  11   2   5    0.08    1.08
 -11   0   6    0.68    2.68
 -11   0  -6   -0.42    3.08
  12   0   0   -0.29    1.09
 -12   0   0    0.24    2.23
 -12  -1   0    1.64    2.50
 -12   1   0    1.06    1.92
  12   1   0    1.97    1.10
  12   1   0    0.66    1.40
  12  -1   0    2.74    1.09
 -12   2   0   -0.33    1.81
  12   2   0    0.44    1.16
  12   2   0   -0.06    1.10
  12  -2   0    0.09    1.27
 -12  -2   0   -0.94    2.71
 -12  -3   0    0.46    2.94
  12   3   0    1.38    1.19
 -12   3   0   -0.71    1.34
  12  -3   0    1.64    1.38
  12   3   0    1.39    1.07
 -12   4   0   -0.20    1.68
  12   0  -1   -0.07    0.91
 -12   0  -1   -0.17    2.01
  12   0   1    0.35    1.05
 -12   0   1    0.06    2.19
  12  -1   1    1.37    1.19
 -12  -1  -1    2.24    2.38
  12   1  -1    1.68    1.11
 -12   1   1    0.83    1.93
 -12  -1   1    0.37    2.49
 -12   1  -1    2.19    2.05
  12   1   1    0.95    1.29
 -12  -1   1    3.01    1.43
  12   1   1    1.59    1.13
  12  -1  -1    0.93    1.09
  12   2  -1   -0.22    0.92
 -12  -2  -1   -0.57    2.23
 -12   2   1    0.43    1.62
  12  -2   1   -0.25    1.10
  12   2   1   -0.23    1.05
  12  -2  -1   -0.20    1.31
 -12  -2   1    0.19    1.41
 -12  -2   1   -0.16    2.42
  12   2   1   -0.12    1.12
 -12   2  -1   -0.24    1.66
 -12  -3  -1    0.08    3.08
  12   3  -1    1.17    1.24
  12  -3   1    0.98    1.08
 -12   3   1   -0.14    1.58
  12   3   1    0.37    1.14
  12   3   1    0.69    1.12
 -12  -3   1    1.77    3.07
 -12   3  -1    0.64    1.73
  12  -3  -1    1.30    1.45
 -12   0  -2   -0.08    2.06
 -12   0   2    0.06    2.22
  12   0  -2    0.07    1.09
  12   0   2    0.16    0.97
  12   1  -2    0.39    1.16
 -12  -1  -2    0.29    2.16
  12  -1   2   -0.21    1.13
 -12   1   2    0.21    2.02
  12  -1  -2   -0.08    1.04
 -12  -1   2    0.05    1.43
 -12   1  -2   -0.03    2.13
  12   1   2   -0.25    1.16
  12   1   2    0.35    1.48
 -12  -1   2    0.63    2.55
  12  -2   2    0.56    0.96
  12   2  -2    0.45    0.98
 -12   2   2   -0.05    1.71
 -12  -2  -2    0.45    2.60
 -12  -2   2   -0.51    2.69
  12   2   2    0.55    1.11
 -12  -2   2    0.95    1.46
 -12   2  -2    0.35    2.31
  12  -2  -2    0.51    1.34
  12   2   2    0.01    1.16
 -12   3   2    0.34    1.72
  12   3  -2   -0.30    1.25
  12  -3   2   -0.20    1.17
 -12  -3  -2   -0.73    3.12
  12   3   2   -0.07    1.16
  12  -3  -2   -0.56    1.37
  12   3   2   -0.52    1.30
 -12   3  -2   -0.43    1.82
 -12  -3   2    0.20    1.57
 -12  -3   2   -0.18    3.20
  12   0  -3    1.08    1.33
  12   0   3   -0.09    1.22
 -12   0   3   -0.67    2.08
 -12   0  -3    0.18    2.47
  12  -1   3   -0.32    0.99
 -12  -1  -3   -0.26    2.49
  12   1  -3   -0.49    1.19
 -12   1   3   -1.01    1.94
 -12  -1   3    0.25    1.35
 -12   1  -3   -0.55    2.42
  12   1   3   -0.71    1.15
 -12  -1   3   -0.37    2.53
  12  -1  -3    0.04    1.28
 -12   2   3   -0.87    1.72
  12   2  -3    0.39    1.28
  12  -2   3    0.25    1.17
 -12  -2  -3   -0.36    2.62
  12  -2  -3   -0.92    1.39
 -12  -2   3    1.12    1.42
 -12   2  -3   -1.04    2.14
  12   2   3    0.31    1.27
 -12  -2   3   -0.52    2.93
  12   2   3   -0.02    1.17
 -12   3   3   -0.21    1.67
 -12  -3  -3   -0.16    3.23
 -12   3  -3   -0.78    2.02
 -12  -3   3   -0.41    3.37
  12   0   4    1.53    1.37
 -12   0   4   -0.08    2.23
 -12   0  -4    1.07    2.64
  12   0  -4    0.71    1.29
  12  -1   4   -0.04    1.14
  12   1  -4   -0.45    1.12
 -12  -1  -4   -0.53    2.81
 -12   1   4   -0.15    1.95
 -12  -1   4   -0.05    1.46
 -12  -1   4    0.08    2.58
  12  -1  -4   -0.09    1.46
  12   1   4   -0.72    1.36
 -12   1  -4    0.33    3.30
  12   2  -4    0.92    1.16
 -12   2   4   -0.36    1.80
 -12  -2  -4    0.35    3.05
  12  -2   4    1.57    1.37
 -12  -2   4   -0.36    2.96
 -12   2  -4   -0.92    2.40
  12   2   4    0.47    1.55
  12  -2  -4    1.48    1.61
 -13   0   0    1.15    2.67
  13   0   0    0.05    1.24
 -13  -1   0   -1.01    2.93
  13   1   0   -0.36    1.21
  13  -1   0   -0.72    1.26
 -13   1   0   -0.01    2.00
 -13   2   0   -1.20    1.99
  13   2   0    0.02    1.52
 -13  -2   0    0.22    2.99
  13   2   0    0.14    1.36
  13  -2   0   -0.36    1.44
 -13   0  -1   -0.10    2.57
  13   0   1    0.18    1.25
 -13   0   1    0.31    2.65
  13   0  -1    0.22    1.18
  13  -1   1   -0.38    1.17
 -13   1   1   -0.78    2.27
 -13  -1  -1   -0.96    2.72
  13   1  -1   -0.47    1.12
  13  -1  -1   -0.04    1.17
  13   1   1    0.33    1.26
 -13  -1   1   -0.81    2.82
 -13   1  -1    0.77    2.36
  13  -2   1   -0.02    1.34
 -13  -2  -1   -0.38    3.00
 -13   2   1   -1.09    2.01
  13   2  -1    0.15    1.26
 -13  -2   1    0.56    1.79
 -13   2  -1   -0.05    2.18
  13  -2  -1   -0.10    1.36
  13   2   1    0.19    1.37
  13   2   1    0.37    1.45
 -13  -2   1   -0.42    3.15
  13   0  -2    0.19    1.17
  13   0   2   -0.07    1.30
 -13   0   2    0.15    2.48
 -13   0  -2   -0.08    2.68
 -13   1   2   -0.86    2.26
  13  -1   2   -0.20    1.39
 -13  -1  -2   -1.04    2.92
  13   1  -2   -0.32    1.13
 -13  -1   2   -0.07    2.79
  13  -1  -2   -0.23    1.27
  13   1   2    0.05    1.28
 -13   1  -2    0.13    2.49
 -13  -2  -2   -0.62    2.88
 -13   2   2   -0.16    1.96
 -13   2  -2   -0.36    2.37
 -13  -2   2    0.37    3.28
  13   0  -3   -0.01    1.43
 -13   0   3    0.00    2.43
  13   0   3   -0.87    1.39
 -13   0  -3   -0.28    2.88
 -13  -1  -3   -0.05    2.90
 -13   1   3   -0.49    2.22
 -13   1  -3   -1.86    2.53
 -13  -1   3   -0.59    3.03
   0   0   0    0.00    0.00
;
_shelx_hkl_checksum     93218
_shelx_res_file
;
TITL s20_07_a.res in Pnma
    s20_07.res
    created by SHELXL-2019/2 at 13:53:39 on 09-Jun-2022
CELL  0.71073  11.2047   6.6867   8.3729   90.000   90.000   90.000
ZERR   4.000   0.0192   0.0114   0.0148    0.000    0.000    0.000
LATT  1
SYMM 1/2-X, -Y, 1/2+Z
SYMM -X, 1/2+Y, -Z
SYMM 1/2+X, 1/2-Y, 1/2-Z
SFAC  C   H   N
UNIT   24   40   8
TEMP -173
SIZE 0.21 0.10 0.09
L.S. 10
BOND $H
FMAP 2
PLAN -20
ACTA
WGHT    0.064500
EXTI    0.010623
FVAR       0.21349
N1    3    0.491172    0.250000    0.698766    10.50000    0.03783    0.01949 =
         0.02948    0.00000    0.00119    0.00000
N2    3    0.527927    0.250000    0.544233    10.50000    0.02973    0.01817 =
         0.02677    0.00000   -0.00118    0.00000
C1    1    0.648075    0.250000    0.530103    10.50000    0.02384    0.01487 =
         0.03202    0.00000    0.00087    0.00000
C2    1    0.691173    0.250000    0.681973    10.50000    0.02627    0.01769 =
         0.03389    0.00000   -0.00253    0.00000
AFIX  43
H2    2    0.772711    0.250000    0.713077    10.50000   -1.20000
AFIX   0
C3    1    0.592441    0.250000    0.782929    10.50000    0.03558    0.01662 =
         0.02744    0.00000   -0.00352    0.00000
C4    1    0.440857    0.250000    0.416368    10.50000    0.03834    0.02277 =
         0.03694    0.00000   -0.01035    0.00000
AFIX   3
H4A   2    0.360267    0.250000    0.461847    10.50000   -1.50000
H4B   2    0.451701    0.130335    0.350369    11.00000   -1.50000
AFIX   0
C5    1    0.707892    0.250000    0.372779    10.50000    0.04043    0.02748 =
         0.03479    0.00000    0.00473    0.00000
AFIX   3
H5A   2    0.794608    0.250000    0.388049    10.50000   -1.50000
H5B   2    0.684366    0.369665    0.312985    11.00000   -1.50000
AFIX   0
C6    1    0.587823    0.250000    0.961727    10.50000    0.04842    0.03493 =
         0.03058    0.00000    0.00325    0.00000
AFIX   3
H6A   2    0.504403    0.250000    0.996905    10.50000   -1.50000
H6B   2    0.628021    0.369665    1.002625    11.00000   -1.50000
AFIX   0
HKLF 4
REM  s20_07_a.res in Pnma
REM wR2 = 0.1192, GooF = S = 0.873, Restrained GooF = 0.873 for all data
REM R1 = 0.0467 for 366 Fo > 4sig(Fo) and 0.0907 for all 648 data
REM 50 parameters refined using 0 restraints
END
WGHT      0.0645      0.0000
REM Highest difference peak  0.256,  deepest hole -0.232,  1-sigma level  0.060
Q1    1   0.6982  0.2500  0.2277  10.50000  0.05    0.26
Q2    1   0.2660  0.2500  0.3900  10.50000  0.05    0.23
Q3    1   0.6527  0.2500  1.0770  10.50000  0.05    0.22
Q4    1   0.6186  0.2500  0.8417  10.50000  0.05    0.20
Q5    1   0.7672  0.2500  0.8314  10.50000  0.05    0.19
Q6    1   0.5416  0.2500  1.0577  10.50000  0.05    0.19
Q7    1   0.4270  0.2500  0.8013  10.50000  0.05    0.17
Q8    1   0.7896  0.2500  0.5291  10.50000  0.05    0.17
Q9    1   0.7270  0.2252  0.7198  11.00000  0.05    0.17
Q10   1   0.6448  0.2500  0.7263  10.50000  0.05    0.17
Q11   1   0.3612  0.2500  0.6654  10.50000  0.05    0.16
Q12   1   0.4962  0.2500  0.6175  10.50000  0.05    0.16
Q13   1   0.5411  0.2500  0.7275  10.50000  0.05    0.15
Q14   1   0.5798  0.2500  0.3916  10.50000  0.05    0.15
Q15   1   0.7419  0.2500  0.4027  10.50000  0.05    0.15
Q16   1   0.8662  0.2500  0.5399  10.50000  0.05    0.15
Q17   1   0.6080  0.2500  0.2569  10.50000  0.05    0.15
Q18   1   0.5903  0.2500  0.4796  10.50000  0.05    0.14
Q19   1   0.5079  0.2500  1.1769  10.50000  0.05    0.14
Q20   1   0.4391  0.2500  0.9636  10.50000  0.05    0.14
;
_shelx_res_checksum     35904
data_global
_journal_data_validation_number     ?
_journal_date_recd_electronic     2022-06-29
_journal_date_accepted     2022-08-28
_journal_name_full     'Acta Crystallographica, Section E'
_journal_year     2022
_journal_volume     78
_journal_issue     10
_journal_page_first     0
_journal_page_last     0
_journal_paper_category     GO
_journal_paper_doi     10.1107/S205698902200860X
_journal_coeditor_code     DJ2050
_publ_contact_author_name     'Ulli Englert'
_publ_contact_author_address
; Institut fuer Anorganische Chemie
    RWTH Aachen
    Landoltweg 1
    52074 Aachen
    Germany
;
_publ_contact_author_email     'ullrich.englert@ac.rwth-aachen.de'
_publ_contact_author_fax     '0049-241-8888288'
_publ_contact_author_phone     '0049-241-8094666'
_publ_section_title
;
Trimethylpyrazole: a simple heterocycle reflecting Kitaigorodskii's packing
principle
;
_publ_section_title_footnote     .
loop_
    _publ_author_name
    _publ_author_address
    'van Terwingen, Steven'
;     Institut f\"ur Anorganische Chemie
      RWTH Aachen University
      Landoltweg 1
      52074 Aachen
      Germany
;
    'Englert, Ulli'
;     Institut f\"ur Anorganische Chemie
      RWTH Aachen University
      Landoltweg 1
      52074 Aachen
      Germany
;
_publ_section_synopsis
;
The title compound represents a textbook example for the arrangement of small
molecules and space-group symmetry: in space group <i>Pnma</i> the mirror
planes should be occupied to ensure efficient space filling.
;
