# Supplementary material for: Tri­methyl­pyrazole: a simple heterocycle reflecting Kitaigorodskii’s packing principle
Source: Acta Crystallogr E Crystallogr Commun. 2022 Sep 2;78(Pt 10):966–70. doi: 10.1107/S205698902200860X (PMC9535818; doi:10.1107/S205698902200860X)
Supplement: Supplementary file 2 [file e-78-00966-Isup2.hkl]

data_I                                                                          
_shelx_title ' s20_07_a.res in Pnma'                                            
_shelx_refln_list_code          4                                               
_shelx_F_calc_maximum      153.06                                               
_exptl_crystal_F_000       240.00                                               
_reflns_d_resolution_high  0.8152                                               
                                                                                
loop_                                                                           
 _space_group_symop_operation_xyz                                               
 'x, y, z'                                                                      
 '-x+1/2, -y, z+1/2'                                                            
 '-x, y+1/2, -z'                                                                
 'x+1/2, -y+1/2, -z+1/2'                                                        
 '-x, -y, -z'                                                                   
 'x-1/2, y, -z-1/2'                                                             
 'x, -y-1/2, z'                                                                 
 '-x-1/2, y-1/2, z-1/2'                                                         
                                                                                
_cell_length_a    11.2047                                                       
_cell_length_b     6.6867                                                       
_cell_length_c     8.3729                                                       
_cell_angle_alpha  90.000                                                       
_cell_angle_beta   90.000                                                       
_cell_angle_gamma  90.000                                                       
                                                                                
_shelx_F_squared_multiplier     1.000                                           
                                                                                
loop_                                                                           
 _refln_index_h                                                                 
 _refln_index_k                                                                 
 _refln_index_l                                                                 
 _refln_F_squared_calc                                                          
 _refln_F_squared_meas                                                          
 _refln_F_squared_sigma                                                         
 _refln_observed_status                                                         
   2   0   0       1509.00        987.56        84.45 o                         
   4   0   0        112.42         98.18         4.46 o                         
   6   0   0        111.27         91.50        19.42 o                         
   8   0   0         41.41         37.47         8.10 o                         
  10   0   0         67.60         66.16        12.77 o                         
  12   0   0          0.64         -2.54        21.49 o                         
   2   1   0       4461.44       4430.58        37.38 o                         
   4   1   0        405.77        357.49        26.23 o                         
   6   1   0          4.65          6.07         2.76 o                         
   8   1   0         41.48         26.64         5.71 o                         
  10   1   0          0.01         -3.21         7.97 o                         
  12   1   0         44.45         37.93        13.58 o                         
   0   2   0      23428.36      25776.15       314.90 o                         
   2   2   0        865.04        832.17         9.67 o                         
   4   2   0        117.85        122.03         7.00 o                         
   6   2   0         60.56         68.45         6.27 o                         
   8   2   0         26.56         26.90         6.30 o                         
  10   2   0         60.77         61.53         9.82 o                         
  12   2   0          1.10         -0.84        13.53 o                         
   2   3   0       1192.58       1267.30        17.54 o                         
   4   3   0         55.41         64.67         4.22 o                         
   6   3   0         17.73         31.84         5.23 o                         
   8   3   0         23.89         30.65         7.10 o                         
  10   3   0          0.04         -1.22         9.41 o                         
  12   3   0         31.28         20.03        13.17 o                         
   0   4   0       5239.01       5596.78        99.79 o                         
   2   4   0        273.94        291.51         6.78 o                         
   4   4   0         48.28         50.52         4.54 o                         
   6   4   0         23.73         20.39         5.89 o                         
   8   4   0         15.52         15.09         7.68 o                         
  10   4   0         39.78         34.31        11.07 o                         
  12   4   0          1.14         -4.39        36.86 o                         
   2   5   0        426.79        437.64         8.51 o                         
   4   5   0         37.78         34.67         5.87 o                         
   6   5   0          6.39          3.12         6.86 o                         
   8   5   0         12.66         13.28         9.71 o                         
  10   5   0          0.06        -11.61        11.61 o                         
   0   6   0       1933.45       1884.75        25.80 o                         
   2   6   0         92.05         99.89         6.97 o                         
   4   6   0          8.51          7.39         7.85 o                         
   6   6   0         13.74         16.55         9.68 o                         
   8   6   0         10.73          3.12        11.00 o                         
   2   7   0        207.23        209.21        12.14 o                         
   4   7   0         32.49         26.42        11.67 o                         
   6   7   0          1.39         -2.84        12.62 o                         
   0   8   0        819.23        715.27        27.91 o                         
   2   8   0         36.29         43.07        15.45 o                         
   1   0   1       2128.09       1884.68        16.58 o                         
   2   0   1       1266.52       1076.26        11.21 o                         
   3   0   1          7.61          6.90         2.01 o                         
   4   0   1        382.93        324.10         7.41 o                         
   5   0   1       1064.65        947.61        18.71 o                         
   6   0   1          0.57          0.36         3.20 o                         
   7   0   1         38.28         53.38         4.39 o                         
   8   0   1          7.50         15.62         5.00 o                         
   9   0   1         39.92         26.96         6.64 o                         
  10   0   1         55.87         57.78         8.77 o                         
  11   0   1         57.08         51.29        11.95 o                         
  12   0   1          3.74          1.45        13.68 o                         
  13   0   1          1.38          3.71        17.07 o                         
   0   1   1       1971.77       2004.87        15.67 o                         
   1   1   1        386.21        331.58         3.78 o                         
   2   1   1        642.18        594.44         4.26 o                         
   3   1   1       1123.94       1070.96         9.67 o                         
   4   1   1         10.85          9.68         1.74 o                         
   5   1   1        144.95        151.96         5.70 o                         
   6   1   1         68.97         66.41         2.90 o                         
   7   1   1        241.57        243.55         8.93 o                         
   8   1   1         45.76         51.57         4.00 o                         
   9   1   1         95.22         88.09         5.74 o                         
  10   1   1         89.69         84.20         6.83 o                         
  11   1   1         38.08         35.77         7.74 o                         
  12   1   1         36.99         33.19         9.74 o                         
  13   1   1          0.61         -5.17        11.69 o                         
   1   2   1       1201.24       1132.71         7.77 o                         
   2   2   1        733.52        685.89         6.60 o                         
   3   2   1          0.00          0.06         1.50 o                         
   4   2   1        102.97        126.91         4.05 o                         
   5   2   1        608.78        640.26         9.18 o                         
   6   2   1          0.96         -2.28         2.82 o                         
   7   2   1         47.54         48.98         3.80 o                         
   8   2   1          8.48          6.72         4.43 o                         
   9   2   1         24.54         18.34         5.23 o                         
  10   2   1         53.15         46.46         6.46 o                         
  11   2   1         51.56         31.14         8.24 o                         
  12   2   1          4.34         -3.00         9.02 o                         
  13   2   1          1.06         -0.33        11.38 o                         
   0   3   1       1238.04       1237.18        11.11 o                         
   1   3   1        201.21        207.10         5.38 o                         
   2   3   1        254.47        241.88         4.74 o                         
   3   3   1        233.55        236.07         5.43 o                         
   4   3   1          7.96          3.28         2.15 o                         
   5   3   1         78.63         84.92         4.24 o                         
   6   3   1         54.21         46.58         3.94 o                         
   7   3   1        134.62        134.36         6.22 o                         
   8   3   1         14.34         13.35         4.83 o                         
   9   3   1         86.63         68.35         5.98 o                         
  10   3   1         67.08         65.60         6.97 o                         
  11   3   1         29.14         18.59         7.90 o                         
  12   3   1         27.80         16.57        10.35 o                         
   1   4   1        392.37        366.73         5.15 o                         
   2   4   1        245.36        250.74         4.40 o                         
   3   4   1          0.57         -1.63         2.44 o                         
   4   4   1         16.24         17.74         2.94 o                         
   5   4   1        245.53        290.00         7.36 o                         
   6   4   1          0.48         -1.61         4.12 o                         
   7   4   1         32.32         26.18         4.91 o                         
   8   4   1          6.92          5.52         5.61 o                         
   9   4   1         12.85          5.89         6.29 o                         
  10   4   1         38.22         28.05         7.30 o                         
  11   4   1         35.91         26.64         8.74 o                         
   0   5   1        372.53        367.64        10.58 o                         
   1   5   1         65.49         75.51         3.15 o                         
   2   5   1         77.42         86.35         3.49 o                         
   3   5   1         73.85         77.68         3.88 o                         
   4   5   1          1.34          3.40         3.96 o                         
   5   5   1         42.39         46.05         4.98 o                         
   6   5   1         24.79         20.58         5.22 o                         
   7   5   1         68.93         66.22         6.11 o                         
   8   5   1          6.93          2.66         6.50 o                         
   9   5   1         51.97         40.27         8.00 o                         
  10   5   1         44.24         42.69         8.99 o                         
   1   6   1        151.21        164.68         4.87 o                         
   2   6   1         94.76        102.27         4.97 o                         
   3   6   1          0.09          0.19         5.12 o                         
   4   6   1         12.98         12.27         5.46 o                         
   5   6   1        120.09        122.94         7.10 o                         
   6   6   1          0.02         -1.49         6.69 o                         
   7   6   1         13.09          7.70         7.52 o                         
   8   6   1          4.08          0.02         8.48 o                         
   9   6   1          8.88          4.19         8.98 o                         
   0   7   1        129.36        130.30         9.46 o                         
   1   7   1         27.35         29.08         5.67 o                         
   2   7   1         26.52         24.68         6.46 o                         
   3   7   1         31.70         32.03         7.43 o                         
   4   7   1          0.06          1.33         8.04 o                         
   5   7   1         24.10         24.33         8.30 o                         
   6   7   1         10.74          9.96         8.63 o                         
   1   8   1         71.16         75.88         9.69 o                         
   2   8   1         45.37         55.08        76.14 o                         
   0   0   2        311.78        229.50        17.89 o                         
   1   0   2          9.72          6.69         1.86 o                         
   2   0   2        238.01        204.34        12.57 o                         
   3   0   2        194.18        191.37        10.81 o                         
   4   0   2        227.62        236.46         9.21 o                         
   5   0   2         11.26          7.54         3.11 o                         
   6   0   2          2.92          5.48         3.61 o                         
   7   0   2        154.35        168.68        11.18 o                         
   8   0   2          1.47         -1.11         4.81 o                         
   9   0   2         43.13         47.48         6.89 o                         
  10   0   2        178.74        195.97        19.34 o                         
  11   0   2         11.85         11.95        12.45 o                         
  12   0   2          7.25          1.65        14.33 o                         
  13   0   2          2.55          1.27        17.22 o                         
   1   1   2         10.20          6.69         1.36 o                         
   2   1   2         70.39         73.62         2.44 o                         
   3   1   2         87.73         94.68         2.58 o                         
   4   1   2         90.39        105.57         3.67 o                         
   5   1   2        337.66        374.57         5.77 o                         
   6   1   2          0.42         -0.17         2.65 o                         
   7   1   2        402.98        432.07         8.18 o                         
   8   1   2        209.37        221.93        13.00 o                         
   9   1   2          1.97          5.44         4.83 o                         
  10   1   2         94.33         81.28         7.03 o                         
  11   1   2          5.67          1.93         7.59 o                         
  12   1   2          2.04          1.95         9.84 o                         
  13   1   2          2.14         -5.95        12.39 o                         
   0   2   2        157.52        138.33         3.38 o                         
   1   2   2          0.28          0.61         1.54 o                         
   2   2   2        112.65        117.94         2.74 o                         
   3   2   2         57.03         55.75         2.34 o                         
   4   2   2         87.38        101.35         2.85 o                         
   5   2   2          0.03          1.08         2.40 o                         
   6   2   2          0.77          1.60         2.68 o                         
   7   2   2        120.74        149.45         5.35 o                         
   8   2   2          0.13          1.31         4.21 o                         
   9   2   2         28.73         28.20         5.47 o                         
  10   2   2        156.41        142.45         8.23 o                         
  11   2   2          9.74         10.35         7.90 o                         
  12   2   2          6.08          8.38         9.34 o                         
  13   2   2          1.97         -4.65        27.18 o                         
   1   3   2         14.02         12.86         1.93 o                         
   2   3   2          9.19         12.62         2.07 o                         
   3   3   2         36.75         34.47         2.48 o                         
   4   3   2         14.61         13.84         2.54 o                         
   5   3   2        223.28        241.16         7.14 o                         
   6   3   2          0.73         -0.87         3.31 o                         
   7   3   2        233.98        258.29        12.09 o                         
   8   3   2        149.95        163.04         9.62 o                         
   9   3   2          0.11          0.96         5.88 o                         
  10   3   2         62.37         63.27         7.28 o                         
  11   3   2          4.06          2.23         8.15 o                         
  12   3   2          1.55         -5.07        10.36 o                         
   0   4   2         38.95         42.87         3.53 o                         
   1   4   2          0.70         -0.20         2.22 o                         
   2   4   2         27.35         28.73         2.60 o                         
   3   4   2          9.51          4.44         2.71 o                         
   4   4   2         22.04         21.59         3.06 o                         
   5   4   2          1.11          2.15         3.62 o                         
   6   4   2          0.04          2.12         4.20 o                         
   7   4   2         72.06         82.75         6.90 o                         
   8   4   2          0.69          3.19         5.95 o                         
   9   4   2         14.63         12.42         7.17 o                         
  10   4   2        114.04        108.86        11.92 o                         
  11   4   2          6.22          4.79         9.30 o                         
   1   5   2          4.01          3.89         2.87 o                         
   2   5   2          3.26          3.70         3.35 o                         
   3   5   2         10.52         10.83         3.74 o                         
   4   5   2          4.11          2.63         4.04 o                         
   5   5   2         97.14         99.45         5.52 o                         
   6   5   2          0.03         -0.03         5.33 o                         
   7   5   2        126.38        140.92         7.74 o                         
   8   5   2         97.49         92.43         8.97 o                         
   9   5   2          0.08          0.58         8.58 o                         
  10   5   2         41.86         41.39         9.31 o                         
   0   6   2          9.52         11.56         5.48 o                         
   1   6   2          0.56         -1.18         3.90 o                         
   2   6   2          8.18          6.93         4.66 o                         
   3   6   2          6.32          3.99         5.93 o                         
   4   6   2         12.03          9.83         6.07 o                         
   5   6   2          0.02          1.26         6.46 o                         
   6   6   2          0.02         -1.34         7.49 o                         
   7   6   2         40.68         39.32         8.55 o                         
   8   6   2          0.00         -0.92         9.13 o                         
   1   7   2          0.43         -1.53         5.84 o                         
   2   7   2          1.39          0.49         6.28 o                         
   3   7   2          2.58          3.05         7.40 o                         
   4   7   2          1.38          1.09         8.26 o                         
   5   7   2         43.09         44.25         9.33 o                         
   6   7   2          0.53          1.50         9.19 o                         
   1   0   3        204.26        204.42         5.26 o                         
   2   0   3        244.39        234.52        10.01 o                         
   3   0   3          5.45         18.65         3.13 o                         
   4   0   3        402.00        418.29        12.04 o                         
   5   0   3        340.58        357.68        15.81 o                         
   6   0   3         55.00         59.78         4.91 o                         
   7   0   3         71.78         72.50         5.37 o                         
   8   0   3        198.03        181.26         7.21 o                         
   9   0   3         34.58         38.55         7.38 o                         
  10   0   3          6.66          9.32         8.45 o                         
  11   0   3         59.46         38.10        12.63 o                         
  12   0   3          9.41          4.37        17.17 o                         
  13   0   3          9.53         -7.36        19.27 o                         
   0   1   3        501.24        455.89        16.03 o                         
   1   1   3        298.02        274.15         6.77 o                         
   2   1   3          5.87          4.39         1.96 o                         
   3   1   3        402.93        406.49         8.21 o                         
   4   1   3         47.42         52.01         2.83 o                         
   5   1   3         16.85         15.21         2.77 o                         
   6   1   3         38.91         44.89         3.30 o                         
   7   1   3          9.12          8.31         3.39 o                         
   8   1   3         31.96         32.96         4.22 o                         
   9   1   3        276.22        276.37        13.77 o                         
  10   1   3         36.59         27.56         6.73 o                         
  11   1   3          3.99          1.24         7.87 o                         
  12   1   3          0.00         -7.85        10.46 o                         
  13   1   3          7.94        -16.85        28.64 o                         
   1   2   3         22.30         19.76         2.05 o                         
   2   2   3        121.20        119.03         4.45 o                         
   3   2   3          0.16         -0.16         2.19 o                         
   4   2   3        287.60        295.77        10.79 o                         
   5   2   3        241.68        285.77         5.87 o                         
   6   2   3         32.27         36.15         3.45 o                         
   7   2   3         60.16         58.85         4.06 o                         
   8   2   3        164.22        157.94         7.34 o                         
   9   2   3         33.68         35.88         6.20 o                         
  10   2   3          6.31          6.28         6.60 o                         
  11   2   3         54.51         49.19         8.80 o                         
  12   2   3          8.81         -1.47        10.32 o                         
   0   3   3        203.84        205.50         4.86 o                         
   1   3   3         44.15         37.20         2.51 o                         
   2   3   3          6.37          8.97         2.41 o                         
   3   3   3        179.64        202.50         5.85 o                         
   4   3   3         21.44         24.89         2.99 o                         
   5   3   3          0.45          0.96         3.17 o                         
   6   3   3         22.89         29.24         4.10 o                         
   7   3   3          2.85          0.81         4.82 o                         
   8   3   3         25.69         30.89         5.69 o                         
   9   3   3        200.46        192.65         8.94 o                         
  10   3   3         31.77         25.27         7.82 o                         
  11   3   3          2.70          2.04         9.04 o                         
  12   3   3          0.06         -8.82        24.72 o                         
   1   4   3          0.07          1.49         2.87 o                         
   2   4   3         34.38         29.59         3.06 o                         
   3   4   3          0.63          0.06         3.10 o                         
   4   4   3        135.06        144.32         7.46 o                         
   5   4   3        126.13        136.49         7.24 o                         
   6   4   3         13.50         15.05         4.89 o                         
   7   4   3         39.52         39.36         5.86 o                         
   8   4   3        109.46        113.34         9.83 o                         
   9   4   3         23.79         26.29         8.05 o                         
  10   4   3          4.85          5.39         8.85 o                         
  11   4   3         39.15         30.59        10.64 o                         
   0   5   3         71.90         63.47         5.26 o                         
   1   5   3         13.13          9.41         3.51 o                         
   2   5   3          0.56         -1.27         3.60 o                         
   3   5   3         84.19         82.78         4.76 o                         
   4   5   3          8.38         15.50         4.95 o                         
   5   5   3          0.13          0.52         5.53 o                         
   6   5   3         15.84         13.25         6.30 o                         
   7   5   3          0.84         -0.79         7.08 o                         
   8   5   3         16.58         16.57         8.22 o                         
   9   5   3        124.17        128.21        15.95 o                         
  10   5   3         22.05         -0.67        21.14 o                         
   1   6   3          0.28          0.01         4.29 o                         
   2   6   3         12.50         10.06         4.98 o                         
   3   6   3          0.12          7.80         6.20 o                         
   4   6   3         57.52         60.74         6.99 o                         
   5   6   3         69.14         65.59         7.39 o                         
   6   6   3          7.23         14.77         8.15 o                         
   7   6   3         22.80         25.27         9.09 o                         
   8   6   3         67.57         60.76         9.78 o                         
   0   7   3         30.57         26.55         9.93 o                         
   1   7   3          5.50          5.43         7.35 o                         
   2   7   3          0.05          0.55         7.31 o                         
   3   7   3         45.83         43.11         9.06 o                         
   4   7   3          3.17          5.07         8.78 o                         
   5   7   3          0.06          0.42         9.59 o                         
   0   0   4        269.26        302.52         7.64 o                         
   1   0   4         17.27         21.78         3.72 o                         
   2   0   4        294.15        321.53        12.72 o                         
   3   0   4        373.10        405.22         7.98 o                         
   4   0   4        140.17        152.67         5.51 o                         
   5   0   4         56.55         68.23         5.13 o                         
   6   0   4          3.52          5.28         4.83 o                         
   7   0   4         44.11         42.90         6.02 o                         
   8   0   4         83.27         79.83         7.15 o                         
   9   0   4        143.02        137.57         8.58 o                         
  10   0   4          0.32          0.15         8.95 o                         
  11   0   4          0.06         -5.98        12.21 o                         
  12   0   4         30.10         19.16        18.05 o                         
   1   1   4         49.91         51.01         4.11 o                         
   2   1   4        351.44        361.81        10.55 o                         
   3   1   4         20.76         24.57         2.78 o                         
   4   1   4        341.40        338.29        10.05 o                         
   5   1   4         32.95         33.58         3.25 o                         
   6   1   4         36.85         35.04         3.86 o                         
   7   1   4         36.64         39.28         4.20 o                         
   8   1   4         24.54         23.15         4.64 o                         
   9   1   4          0.66         -3.70         5.86 o                         
  10   1   4          3.32         -0.19         7.19 o                         
  11   1   4         37.06         35.81         9.33 o                         
  12   1   4          1.55         -4.83        11.44 o                         
   0   2   4        175.34        190.51         7.99 o                         
   1   2   4          3.48          0.41         2.61 o                         
   2   2   4        243.19        229.69         9.71 o                         
   3   2   4        320.43        321.83        11.11 o                         
   4   2   4         71.75         75.46         3.89 o                         
   5   2   4         65.55         68.19         3.84 o                         
   6   2   4          1.88          3.00         3.73 o                         
   7   2   4         31.05         33.02         4.47 o                         
   8   2   4         57.08         55.60         5.92 o                         
   9   2   4        131.38        140.49         7.68 o                         
  10   2   4          0.51         -1.13         7.61 o                         
  11   2   4          0.11         -2.23         9.50 o                         
  12   2   4         26.74         12.55        13.16 o                         
   1   3   4         48.26         50.88         3.06 o                         
   2   3   4        119.90        125.47         5.65 o                         
   3   3   4          5.15          4.99         3.05 o                         
   4   3   4        170.83        162.21         7.91 o                         
   5   3   4         38.36         41.87         3.94 o                         
   6   3   4         25.75         26.45         4.51 o                         
   7   3   4         33.26         37.87         5.49 o                         
   8   3   4         15.52         17.52         6.19 o                         
   9   3   4          0.07          0.30         7.47 o                         
  10   3   4          3.33          3.86         8.31 o                         
  11   3   4         29.89         26.27        10.24 o                         
   0   4   4         75.44         72.70         5.66 o                         
   1   4   4          0.66         -0.16         3.29 o                         
   2   4   4        117.75        108.82         4.52 o                         
   3   4   4        181.12        190.33         9.82 o                         
   4   4   4         31.96         32.98         4.32 o                         
   5   4   4         46.73         46.27         5.06 o                         
   6   4   4          0.81         -0.69         5.80 o                         
   7   4   4         15.09         15.93         6.41 o                         
   8   4   4         31.79         34.88         7.85 o                         
   9   4   4         92.46        102.63         8.99 o                         
  10   4   4          0.55          0.37         9.81 o                         
   1   5   4         14.98         17.70         4.30 o                         
   2   5   4         63.49         61.37         5.02 o                         
   3   5   4          2.84          2.27         5.24 o                         
   4   5   4         84.53         77.83         6.47 o                         
   5   5   4         25.18         36.90         6.79 o                         
   6   5   4         16.21         14.46         6.91 o                         
   7   5   4         21.50         28.19         8.22 o                         
   8   5   4         10.28         12.67         8.84 o                         
   9   5   4          0.05          2.40        10.01 o                         
   0   6   4         34.35         30.48         8.06 o                         
   1   6   4          1.58          0.25         5.35 o                         
   2   6   4         43.18         42.53         6.20 o                         
   3   6   4         86.70         77.19         7.53 o                         
   4   6   4         22.60         23.73         7.96 o                         
   5   6   4         21.07         22.84         8.56 o                         
   6   6   4          0.66          0.18         8.60 o                         
   7   6   4          6.80         10.36        10.06 o                         
   1   7   4          2.99          2.06         7.91 o                         
   2   7   4         38.18         32.87         8.07 o                         
   3   7   4          1.86          6.50         9.47 o                         
   4   7   4         40.65         40.52        10.17 o                         
   1   0   5          0.25         -0.05         4.05 o                         
   2   0   5        487.99        478.10        27.74 o                         
   3   0   5          2.11          3.00         4.04 o                         
   4   0   5        110.57        124.65         6.22 o                         
   5   0   5        311.01        340.59         8.70 o                         
   6   0   5          9.41          8.77         5.70 o                         
   7   0   5        214.72        244.19         9.40 o                         
   8   0   5          1.73         -2.61         7.15 o                         
   9   0   5          0.17          0.18         8.52 o                         
  10   0   5          5.29         12.12        11.17 o                         
  11   0   5          3.83         -1.86        13.71 o                         
   0   1   5        726.18        729.87        29.18 o                         
   1   1   5          2.94          3.65         2.92 o                         
   2   1   5         58.86         69.61         5.41 o                         
   3   1   5         10.29          6.29         3.16 o                         
   4   1   5          0.92         -1.28         3.24 o                         
   5   1   5         11.28          8.58         3.70 o                         
   6   1   5          0.00         -1.00         4.10 o                         
   7   1   5         81.18         78.84         5.22 o                         
   8   1   5         10.04          7.80         5.18 o                         
   9   1   5          5.53          1.36         6.34 o                         
  10   1   5          0.33         -2.28         8.24 o                         
  11   1   5         16.34         17.65        10.42 o                         
   1   2   5          0.92          1.61         2.86 o                         
   2   2   5        388.69        369.74        15.99 o                         
   3   2   5          2.11          2.49         3.21 o                         
   4   2   5        114.53        119.39         6.07 o                         
   5   2   5        220.11        229.15        11.43 o                         
   6   2   5         10.23         10.11         4.58 o                         
   7   2   5        196.52        207.90        10.28 o                         
   8   2   5          2.23          1.50         6.16 o                         
   9   2   5          0.41         -3.52         7.47 o                         
  10   2   5          5.25          0.45         9.05 o                         
  11   2   5          2.66          0.33        10.79 o                         
   0   3   5        346.41        356.76        33.57 o                         
   1   3   5          1.86          2.29         3.75 o                         
   2   3   5         26.86         29.47         4.01 o                         
   3   3   5          1.88          3.13         3.89 o                         
   4   3   5          2.50          1.95         4.14 o                         
   5   3   5         10.41          4.95         4.61 o                         
   6   3   5          0.01         -0.87         5.32 o                         
   7   3   5         51.43         51.01         6.84 o                         
   8   3   5         11.89         13.39         7.63 o                         
   9   3   5          6.37          4.32         8.77 o                         
  10   3   5          0.26          3.41         9.75 o                         
   1   4   5          0.76         -0.16         4.31 o                         
   2   4   5        214.64        236.47        14.52 o                         
   3   4   5          0.95          2.23         4.53 o                         
   4   4   5         75.72         80.51         6.20 o                         
   5   4   5        126.32        111.55         6.78 o                         
   6   4   5          6.95          3.89         6.83 o                         
   7   4   5        136.43        160.85         9.41 o                         
   8   4   5          2.29          0.95         8.70 o                         
   9   4   5          0.44          0.97         9.81 o                         
   0   5   5        172.53        152.65        13.58 o                         
   1   5   5          1.80          3.83         4.77 o                         
   2   5   5         13.78         12.84         5.06 o                         
   3   5   5          1.31         -1.07         5.87 o                         
   4   5   5          2.38          5.47         6.61 o                         
   5   5   5          6.92          6.40         7.05 o                         
   6   5   5          0.10         -1.93         7.90 o                         
   7   5   5         35.16         42.38         9.41 o                         
   8   5   5          8.55          9.39        10.28 o                         
   1   6   5          0.23         -3.06         6.11 o                         
   2   6   5        102.77         83.82         7.06 o                         
   3   6   5          0.10          1.24         7.77 o                         
   4   6   5         33.28         38.09         8.81 o                         
   5   6   5         78.03         77.87        10.04 o                         
   6   6   5          2.70          4.16         9.01 o                         
   0   7   5         87.40         67.80        12.07 o                         
   1   7   5          1.73         -0.37         9.35 o                         
   0   0   6         36.46         27.18        11.02 o                         
   1   0   6         72.46         94.52        10.59 o                         
   2   0   6         40.44         41.15         6.57 o                         
   3   0   6        148.44        162.93        15.11 o                         
   4   0   6          0.06          1.70         5.65 o                         
   5   0   6         17.52         18.88         6.23 o                         
   6   0   6         81.37         80.21         7.64 o                         
   7   0   6        120.20        133.00        11.56 o                         
   8   0   6          2.11          7.49         8.75 o                         
   9   0   6         35.72         44.55        10.48 o                         
  10   0   6         11.33         14.53        15.19 o                         
  11   0   6          4.86          3.69        44.36 o                         
   1   1   6        111.37        119.87        11.03 o                         
   2   1   6         75.35         78.53         7.39 o                         
   3   1   6         20.65         18.27         3.96 o                         
   4   1   6         13.64          8.81         4.36 o                         
   5   1   6        563.70        548.83        22.85 o                         
   6   1   6         18.36         19.66         5.15 o                         
   7   1   6        100.50         99.74         6.17 o                         
   8   1   6          0.62         -4.38         6.31 o                         
   9   1   6          0.02          0.21         7.85 o                         
  10   1   6         10.17         11.25         9.83 o                         
   0   2   6          9.30          3.76         5.95 o                         
   1   2   6         67.91         74.26         7.90 o                         
   2   2   6         36.71         36.48         4.50 o                         
   3   2   6        116.67        111.70         9.70 o                         
   4   2   6          0.42          0.93         4.73 o                         
   5   2   6         14.01          9.02         5.22 o                         
   6   2   6         67.07         82.01         6.12 o                         
   7   2   6        113.94        118.01         7.39 o                         
   8   2   6          2.06          0.39         7.60 o                         
   9   2   6         31.02         31.12         9.38 o                         
  10   2   6         10.50         13.72        10.67 o                         
   1   3   6         70.34         70.05         5.74 o                         
   2   3   6         40.10         29.72         4.89 o                         
   3   3   6          6.20          5.69         4.90 o                         
   4   3   6          4.31          2.07         5.10 o                         
   5   3   6        427.77        465.04        19.40 o                         
   6   3   6         18.88         17.73         7.29 o                         
   7   3   6         77.94         82.59         8.31 o                         
   8   3   6          0.76          1.35         9.00 o                         
   9   3   6          0.01          1.73        10.91 o                         
   0   4   6          1.53          1.65         7.24 o                         
   1   4   6         43.43         42.35         5.26 o                         
   2   4   6         26.86         23.56         5.54 o                         
   3   4   6         67.87         64.70         6.16 o                         
   4   4   6          0.44          0.10         5.92 o                         
   5   4   6          9.77         10.07         6.96 o                         
   6   4   6         44.97         47.56         8.75 o                         
   7   4   6         83.76         91.00         9.74 o                         
   8   4   6          1.41          3.68         9.76 o                         
   1   5   6         41.09         35.09         5.98 o                         
   2   5   6         24.50         17.95         6.07 o                         
   3   5   6          2.02          1.67         7.00 o                         
   4   5   6          3.43          3.29         7.51 o                         
   5   5   6        254.81        283.93        14.32 o                         
   6   5   6         11.45         11.29         9.14 o                         
   7   5   6         50.39         48.81        11.20 o                         
   0   6   6          2.64          3.35         9.94 o                         
   1   6   6         21.16         18.68         7.61 o                         
   2   6   6         16.45         14.15         8.22 o                         
   3   6   6         34.21         30.01         9.21 o                         
   4   6   6          0.11          2.48        10.11 o                         
   1   0   7         20.75         18.86         6.86 o                         
   2   0   7        152.31        142.07        20.07 o                         
   3   0   7        110.27        103.13        19.00 o                         
   4   0   7         18.29          9.36         7.65 o                         
   5   0   7         32.01         28.74         8.63 o                         
   6   0   7         10.40         11.22         9.13 o                         
   7   0   7         26.15         26.12        10.22 o                         
   8   0   7          0.23         -1.46        11.06 o                         
   9   0   7          4.11         -2.66        13.91 o                         
   0   1   7        759.73        832.24        22.16 o                         
   1   1   7         49.79         47.00         5.54 o                         
   2   1   7         29.34         22.32         5.07 o                         
   3   1   7         38.61         35.88         5.60 o                         
   4   1   7         17.53         17.12         5.87 o                         
   5   1   7         11.17         12.19         5.96 o                         
   6   1   7         30.58         24.60         7.05 o                         
   7   1   7          2.72          2.05         7.49 o                         
   8   1   7          5.02         -0.30         8.96 o                         
   9   1   7         16.49         25.14        10.73 o                         
   1   2   7         17.18         12.97         6.08 o                         
   2   2   7        136.57        122.90        12.43 o                         
   3   2   7        108.26        112.90        10.92 o                         
   4   2   7         21.44         21.71         6.08 o                         
   5   2   7         29.25         28.39         6.51 o                         
   6   2   7          9.58          5.13         7.10 o                         
   7   2   7         20.37         28.68         8.92 o                         
   8   2   7          0.28         -3.63         9.40 o                         
   9   2   7          4.29          4.68        11.91 o                         
   0   3   7        591.39        659.26        60.53 o                         
   1   3   7         47.99         42.02         5.79 o                         
   2   3   7         17.84         10.61         5.63 o                         
   3   3   7         37.49         30.95         6.10 o                         
   4   3   7         11.92         14.24         6.72 o                         
   5   3   7          9.09         11.88         7.04 o                         
   6   3   7         28.17         21.82         8.49 o                         
   7   3   7          1.91          2.87         9.55 o                         
   8   3   7          4.68          2.84        10.46 o                         
   1   4   7          9.92          7.62         5.89 o                         
   2   4   7         92.81         94.52        10.10 o                         
   3   4   7         76.90         74.43         7.32 o                         
   4   4   7         19.61         15.58         7.53 o                         
   5   4   7         21.62         21.16         8.59 o                         
   6   4   7          7.12          6.99         9.22 o                         
   7   4   7         12.78         16.19        10.60 o                         
   0   5   7        349.83        317.07        36.78 o                         
   1   5   7         29.23         25.66         7.32 o                         
   2   5   7          9.45          7.13         7.57 o                         
   3   5   7         23.83         23.56         8.38 o                         
   4   5   7          6.78          6.49         9.20 o                         
   5   5   7          5.77          1.55         9.68 o                         
   0   0   8         99.67         71.34        18.00 o                         
   1   0   8         15.26         10.34         8.80 o                         
   2   0   8         75.44         67.80        14.85 o                         
   3   0   8          2.33          0.20         9.78 o                         
   4   0   8         11.54          6.34        10.49 o                         
   5   0   8          9.53          2.95        11.84 o                         
   6   0   8          9.66          1.91        12.28 o                         
   7   0   8          4.58          4.98        13.70 o                         
   8   0   8          0.97          2.86        15.72 o                         
   1   1   8         44.14         39.17         7.23 o                         
   2   1   8          1.07         -2.24         7.06 o                         
   3   1   8          4.07          2.56         6.97 o                         
   4   1   8          0.01         -2.37         7.67 o                         
   5   1   8          0.52         -3.44         8.18 o                         
   6   1   8          0.14         -7.64         8.81 o                         
   7   1   8          0.00         -4.92         9.67 o                         
   8   1   8          2.62          0.51        11.28 o                         
   0   2   8         88.85         54.39        11.25 o                         
   1   2   8         13.28          5.70         7.03 o                         
   2   2   8         69.43         68.46         9.87 o                         
   3   2   8          1.64         -2.08         7.33 o                         
   4   2   8          9.34          8.41         7.68 o                         
   5   2   8          9.56          2.09         8.24 o                         
   6   2   8          8.07          2.06         8.78 o                         
   7   2   8          3.53         -2.06        11.27 o                         
   1   3   8         41.48         43.96         7.51 o                         
   2   3   8          0.85         -0.96         7.11 o                         
   3   3   8          2.96          2.91         7.65 o                         
   4   3   8          0.03         -4.21         7.65 o                         
   5   3   8          0.57          1.29         8.99 o                         
   6   3   8          0.00         -3.95         9.57 o                         
   0   4   8         63.46         68.27        12.99 o                         
   1   4   8         10.58          6.27         8.06 o                         
   2   4   8         48.39         47.19         8.09 o                         
   3   4   8          1.42          0.63         7.88 o                         
   4   4   8          6.65          1.82         8.66 o                         
   5   4   8          7.34          7.01        17.83 o                         
   1   5   8         30.61         -7.15        26.76 o                         
   1   0   9         18.42         -0.18        13.55 o                         
   2   0   9          1.81         -1.38        15.12 o                         
   3   0   9          0.02         -2.89        14.27 o                         
   4   0   9          8.88          7.85        14.37 o                         
   5   0   9          0.17        -10.82        16.11 o                         
   6   0   9         17.78         10.18        17.46 o                         
   0   1   9          2.35         -2.61        14.93 o                         
   1   1   9          2.74         -2.20         8.77 o                         
   2   1   9         14.94         18.09         9.18 o                         
   3   1   9         12.08          7.88         9.50 o                         
   4   1   9         31.29         26.50        10.07 o                         
   5   1   9          0.71         -7.20        10.92 o                         
   6   1   9         11.61          8.29        14.67 o                         
   1   2   9         14.86          3.23         9.05 o                         
   2   2   9          1.12          0.94         9.31 o                         
   3   2   9          0.00         -7.10         9.44 o                         
   4   2   9          7.70          7.00        10.10 o                         
   5   2   9          0.17         -4.21        10.00 o                         
   0   3   9          1.91         -5.78        14.59 o                         
   1   3   9          2.22          0.92         9.49 o                         
   2   3   9         13.18          9.03         9.19 o                         
   3   3   9         10.13          2.87        10.09 o                         
   0   0  10          0.34        -15.54        24.44 o                         
   1   0  10         24.51          1.57        16.20 o                         
   2   0  10          0.10        -16.97        17.84 o                         
   1   1  10          0.74         -3.16        12.45 o                         
   2   1  10          6.11         -3.48        31.94 o                         
                                                                                
