# Supplementary material for: Tri­methyl­pyrazole: a simple heterocycle reflecting Kitaigorodskii’s packing principle
Source: Acta Crystallogr E Crystallogr Commun. 2022 Sep 2;78(Pt 10):966–70. doi: 10.1107/S205698902200860X (PMC9535818; doi:10.1107/S205698902200860X)
Supplement: Supplementary file 3 [file e-78-00966-Isup3.mol]

1
  --CCDC--062022    3D                              

 18 18  0  0  0  0  0  0  0  0999 V2000
    5.5039    1.6718    5.8511 N      0
    5.9151    1.6718    4.5566 N      0
    7.2620    1.6718    4.4385 C      0
    7.7449    1.6718    5.7104 C      0
    8.6582    1.6718    5.9706 H      0
    6.6378    1.6718    6.5552 C      0
    4.9403    1.6718    3.4865 C      0
    4.0368    1.6718    3.8670 H      0
    5.0613    0.8716    2.9336 H      0
    7.9320    1.6718    3.1215 C      0
    8.9036    1.6718    3.2491 H      0
    7.6683    2.4719    2.6206 H      0
    6.5863    1.6718    8.0523 C      0
    5.6518    1.6718    8.3471 H      0
    7.0370    2.4719    8.3950 H      0
    5.0613    2.4719    2.9336 H      0
    7.6683    0.8716    2.6206 H      0
    7.0370    0.8716    8.3950 H      0
  1  2  1
  1  6  2
  2  3  1
  2  7  1
  3  4  2
  3 10  1
  4  5  1
  4  6  1
  6 13  1
  7  8  1
  7  9  1
  7 16  1
 10 11  1
 10 12  1
 10 17  1
 13 14  1
 13 15  1
 13 18  1
M  END
$$$$
